# Supplementary material for: Hexane-1,6-diaminium bis­[3,4,5,6-tetra­bromo-2-(meth­oxy­carbon­yl)benzoate] methanol disolvate
Source: Acta Crystallogr Sect E Struct Rep Online. 2011 Sep 14;67(Pt 10):o2566. doi: 10.1107/S1600536811035537 (PMC3201551; doi:10.1107/S1600536811035537)
Supplement: Supplementary file 1 [file e-67-o2566-sup1.cif]

##############################################################################
#                                                                            #
# This CIF contains the data in a paper accepted for publication in          #
# Acta Crystallographica Section E. It conforms to the requirements of       #
# Notes for Authors for Acta Crystallographica Section E, and has been       #
# peer reviewed under the auspices of the IUCr Commission on Journals.       #
#                                                                            #
# Full details of the Crystallographic Information File format               #
# are given in the paper "The Crystallographic Information File (CIF):       #
# a New Standard Archive File for Crystallography" by S. R. Hall, F. H.      #
# Allen and I. D. Brown [Acta Cryst. (1991), A47, 655-685].                  #
#                                                                            #
# The current version of the core CIF dictionary is obtainable from          #
# ftp://ftp.iucr.org/pub/cif_core.dic.                                       #
#                                                                            #
# Software is freely available for graphical display of the structure(s)     #
# in this CIF. For information consult the CIF software page                 #
# http://www.iucr.org/resources/cif/software.                                #
#                                                                            #
# This file may be used for bona fide research purposes within the           #
# scientific community so long as proper attribution is given to the journal # 
# article from which it was obtained.                                        #
#                                                                            #
##############################################################################
data_global
_audit_creation_method     SHELXL-97
_journal_data_validation_number     ?
_journal_date_recd_electronic     2011-08-11
_journal_date_accepted     2011-08-31
_journal_name_full     'Acta Crystallographica, Section E'
_journal_year     2011
_journal_volume     67
_journal_issue     10
_journal_page_first     o2566
_journal_page_last     o2566
_journal_paper_category     QO
_journal_coeditor_code     CI5198
_publ_contact_author_name     'Jian Li'
_publ_contact_author_address
;
Department of Chemistry and Chemical Engineering
Weifang University
Weifang 261061
People's Republic of China
;
_publ_contact_author_email     ljwfu@163.com
_publ_contact_author_fax     '86536 878 5283'
_publ_contact_author_phone     '86536 878 5332'
_publ_section_title
;
Hexane-1,6-diaminium bis[3,4,5,6-tetrabromo-2-(methoxycarbonyl)benzoate]
methanol disolvate
;
loop_
    _publ_author_name
    _publ_author_footnote
    _publ_author_address
    'Li, Jian' .
;
Department of Chemistry and Chemical Engineering
Weifang University
Weifang 261061
People's Republic of China
;
data_I
_chemical_name_systematic
;
Hexane-1,6-diaminium bis[3,4,5,6-tetrabromo-2-(methoxycarbonyl)benzoate]
methanol disolvate
;
_chemical_name_common     ?
_chemical_formula_moiety     'C6 H18 N2 2+, 2C9 H3 Br4 O4 -, 2C H4 O'
_chemical_formula_sum     'C26 H32 Br8 N2 O10'
_chemical_formula_iupac     'C6 H18 N2 2+, 2C9 H3 Br4 O4 -, 2C H4 O'
_chemical_formula_weight     1171.74
_chemical_melting_point     ?
_symmetry_cell_setting     triclinic
_symmetry_space_group_name_H-M     'P -1'
_symmetry_space_group_name_Hall     '-P 1'
loop_
    _symmetry_equiv_pos_as_xyz
    'x, y, z'
    '-x, -y, -z'
_cell_length_a     8.1030(6)
_cell_length_b     13.5209(12)
_cell_length_c     17.7536(17)
_cell_angle_alpha     89.388(2)
_cell_angle_beta     83.7440(10)
_cell_angle_gamma     88.210(2)
_cell_volume     1932.5(3)
_cell_formula_units_Z     2
_cell_measurement_reflns_used     2038
_cell_measurement_theta_min     2.308
_cell_measurement_theta_max     22.348
_cell_measurement_temperature     298(2)
_exptl_crystal_description     Block
_exptl_crystal_colour     colourless
_exptl_crystal_size_max     0.27
_exptl_crystal_size_mid     0.26
_exptl_crystal_size_min     0.25
_exptl_crystal_density_diffrn     2.014
_exptl_crystal_density_meas     .
_exptl_crystal_density_method     'not measured'
_exptl_crystal_F_000     1124
_exptl_absorpt_coefficient_mu     8.350
_exptl_absorpt_correction_type     multi-scan
_exptl_absorpt_process_details     '(SADABS; Bruker, 1997)'
_exptl_absorpt_correction_T_min     0.2114
_exptl_absorpt_correction_T_max     0.2293
_exptl_special_details
;
;
_diffrn_ambient_temperature     298(2)
_diffrn_radiation_type     MoK\a
_diffrn_radiation_wavelength     0.71073
_diffrn_radiation_source     'fine-focus sealed tube'
_diffrn_radiation_monochromator     graphite
_diffrn_measurement_device_type     'Bruker SMART CCD area-detector'
_diffrn_measurement_method     '\f and \w'
_diffrn_detector_area_resol_mean     ?
_diffrn_reflns_number     10205
_diffrn_reflns_av_R_equivalents     0.0720
_diffrn_reflns_av_sigmaI/netI     0.1544
_diffrn_reflns_theta_min     2.66
_diffrn_reflns_theta_max     25.02
_diffrn_reflns_theta_full     25.02
_diffrn_measured_fraction_theta_max     0.988
_diffrn_measured_fraction_theta_full     0.988
_diffrn_reflns_limit_h_min     -9
_diffrn_reflns_limit_h_max     9
_diffrn_reflns_limit_k_min     -14
_diffrn_reflns_limit_k_max     16
_diffrn_reflns_limit_l_min     -21
_diffrn_reflns_limit_l_max     18
_diffrn_standards_number     0
_diffrn_standards_interval_count     .
_diffrn_standards_interval_time     .
_diffrn_standards_decay_%     ?
_refine_special_details
;
Refinement of <i>F</i>^2^ against ALL reflections. The weighted <i>R</i>-factor
<i>wR</i> and goodness of fit <i>S</i> are based on <i>F</i>^2^, conventional
<i>R</i>-factors <i>R</i> are based on <i>F</i>, with <i>F</i> set to zero for
negative <i>F</i>^2^. The threshold expression of <i>F</i>^2^ >
\s(<i>F</i>^2^) is used only for calculating <i>R</i>-factors(gt) <i>etc</i>.
and is not relevant to the choice of reflections for refinement.
<i>R</i>-factors based on <i>F</i>^2^ are statistically about twice as large
as those based on <i>F</i>, and <i>R</i>- factors based on ALL data will be
even larger.
;
_reflns_number_total     6753
_reflns_number_gt     2917
_reflns_threshold_expression     I>2\s(I)
_refine_ls_structure_factor_coef     Fsqd
_refine_ls_matrix_type     full
_refine_ls_R_factor_all     0.1599
_refine_ls_R_factor_gt     0.0670
_refine_ls_wR_factor_gt     0.1406
_refine_ls_wR_factor_ref     0.1581
_refine_ls_goodness_of_fit_ref     1.038
_refine_ls_restrained_S_all     1.038
_refine_ls_number_reflns     6753
_refine_ls_number_parameters     421
_refine_ls_number_restraints     0
_refine_ls_hydrogen_treatment     constr
_refine_ls_weighting_scheme     calc
_refine_ls_weighting_details
                 'calc w=1/[\s^2^(Fo^2^)+(0.0483P)^2^] where P=(Fo^2^+2Fc^2^)/3'
_atom_sites_solution_hydrogens     geom
_atom_sites_solution_primary     direct
_atom_sites_solution_secondary     difmap
_refine_ls_shift/su_max     0.001
_refine_ls_shift/su_mean     0.000
_refine_diff_density_max     0.983
_refine_diff_density_min     -0.910
_refine_ls_extinction_method     none
_refine_ls_extinction_coef     ?
loop_
    _atom_type_symbol
    _atom_type_description
    _atom_type_scat_dispersion_real
    _atom_type_scat_dispersion_imag
    _atom_type_scat_source
    'C' 'C' 0.0033 0.0016
                         'International Tables Vol C Tables 4.2.6.8 and 6.1.1.4'
    'H' 'H' 0.0000 0.0000
                         'International Tables Vol C Tables 4.2.6.8 and 6.1.1.4'
    'N' 'N' 0.0061 0.0033
                         'International Tables Vol C Tables 4.2.6.8 and 6.1.1.4'
    'O' 'O' 0.0106 0.0060
                         'International Tables Vol C Tables 4.2.6.8 and 6.1.1.4'
    'Br' 'Br' -0.2901 2.4595
                         'International Tables Vol C Tables 4.2.6.8 and 6.1.1.4'
_computing_data_collection     'SMART (Bruker, 1997)'
_computing_cell_refinement     'SAINT (Bruker, 1997)'
_computing_data_reduction     'SAINT (Bruker, 1997)'
_computing_structure_solution     'SHELXS97 (Sheldrick, 2008)'
_computing_structure_refinement     'SHELXL97 (Sheldrick, 2008)'
_computing_molecular_graphics
                             'SHELXTL (Sheldrick, 2008) and PLATON (Spek, 2009)'
_computing_publication_material     'SHELXTL (Sheldrick, 2008)'
loop_
    _atom_site_type_symbol
    _atom_site_label
    _atom_site_fract_x
    _atom_site_fract_y
    _atom_site_fract_z
    _atom_site_U_iso_or_equiv
    _atom_site_adp_type
    _atom_site_calc_flag
    _atom_site_refinement_flags
    _atom_site_occupancy
    _atom_site_symmetry_multiplicity
    _atom_site_disorder_assembly
    _atom_site_disorder_group
    Br Br1 0.31418(12) 0.68365(7) 0.41728(5) 0.0652(3) Uani d . 1 1 . .
    Br Br2 0.39769(12) 0.92318(6) 0.39517(6) 0.0725(3) Uani d . 1 1 . .
    Br Br3 0.56132(12) 1.00591(6) 0.22691(6) 0.0648(3) Uani d . 1 1 . .
    Br Br4 0.66925(12) 0.84716(6) 0.08825(5) 0.0645(3) Uani d . 1 1 . .
    Br Br5 1.15592(12) 0.85386(7) 0.58275(5) 0.0659(3) Uani d . 1 1 . .
    Br Br6 1.09419(14) 1.09575(7) 0.60733(6) 0.0837(4) Uani d . 1 1 . .
    Br Br7 0.94500(13) 1.18227(6) 0.77544(7) 0.0795(4) Uani d . 1 1 . .
    Br Br8 0.83327(14) 1.02581(7) 0.91531(6) 0.0863(4) Uani d . 1 1 . .
    N N1 0.8619(7) 0.5131(4) 0.2862(4) 0.051(2) Uani d . 1 1 . .
    H H1A 0.9149 0.4572 0.2974 0.077 Uiso calc R 1 1 . .
    H H1B 0.9019 0.5339 0.2403 0.077 Uiso calc R 1 1 . .
    H H1C 0.7540 0.5024 0.2869 0.077 Uiso calc R 1 1 . .
    N N2 0.6252(7) 0.6898(4) 0.7155(3) 0.048(2) Uani d . 1 1 . .
    H H2A 0.6007 0.6274 0.7072 0.073 Uiso calc R 1 1 . .
    H H2B 0.5777 0.7084 0.7609 0.073 Uiso calc R 1 1 . .
    H H2C 0.7349 0.6946 0.7138 0.073 Uiso calc R 1 1 . .
    O O1 0.6599(6) 0.5577(4) 0.1436(3) 0.0552(17) Uani d . 1 1 . .
    O O2 0.4895(8) 0.6342(4) 0.0704(3) 0.070(2) Uani d . 1 1 . .
    O O3 0.2985(7) 0.5302(4) 0.2362(4) 0.070(2) Uani d . 1 1 . .
    O O4 0.5040(6) 0.5022(3) 0.3069(3) 0.0534(18) Uani d . 1 1 . .
    O O5 0.8163(6) 0.7345(4) 0.8560(3) 0.0537(17) Uani d . 1 1 . .
    O O6 0.9820(7) 0.8025(4) 0.9332(3) 0.075(2) Uani d . 1 1 . .
    O O7 1.1766(7) 0.6946(4) 0.7680(3) 0.0629(19) Uani d . 1 1 . .
    O O8 0.9799(6) 0.6778(4) 0.6910(3) 0.0542(17) Uani d . 1 1 . .
    O O9 0.5822(6) 0.2186(4) 0.1606(3) 0.067(2) Uani d . 1 1 . .
    H H9 0.6672 0.2439 0.1713 0.080 Uiso calc R 1 1 . .
    O O10 0.0507(7) 0.6040(4) 0.1616(3) 0.072(2) Uani d . 1 1 . .
    H H10 0.1438 0.5914 0.1739 0.108 Uiso calc R 1 1 . .
    C C1 0.5540(9) 0.6306(5) 0.1263(4) 0.037(2) Uani d . 1 1 . .
    C C2 0.4161(9) 0.5569(5) 0.2704(5) 0.045(3) Uani d . 1 1 . .
    C C3 0.5241(9) 0.7015(5) 0.1919(4) 0.038(2) Uani d . 1 1 . .
    C C4 0.4548(8) 0.6664(5) 0.2630(4) 0.038(2) Uani d . 1 1 . .
    C C5 0.4174(8) 0.7333(5) 0.3239(4) 0.038(2) Uani d . 1 1 . .
    C C6 0.4523(9) 0.8354(6) 0.3122(5) 0.051(3) Uani d . 1 1 . .
    C C7 0.5224(9) 0.8691(5) 0.2419(4) 0.038(2) Uani d . 1 1 . .
    C C8 0.5601(8) 0.8039(5) 0.1809(4) 0.039(2) Uani d . 1 1 . .
    C C9 0.6836(11) 0.4745(6) 0.0914(5) 0.071(3) Uani d . 1 1 . .
    H H9A 0.5777 0.4547 0.0783 0.106 Uiso calc R 1 1 . .
    H H9B 0.7371 0.4201 0.1152 0.106 Uiso calc R 1 1 . .
    H H9C 0.7517 0.4940 0.0464 0.106 Uiso calc R 1 1 . .
    C C10 0.9168(10) 0.8012(6) 0.8732(5) 0.047(3) Uani d . 1 1 . .
    C C11 1.0597(9) 0.7266(6) 0.7303(5) 0.042(2) Uani d . 1 1 . .
    C C12 0.9534(9) 0.8749(5) 0.8095(5) 0.044(2) Uani d . 1 1 . .
    C C13 1.0192(9) 0.8369(5) 0.7381(5) 0.045(2) Uani d . 1 1 . .
    C C14 1.0600(9) 0.9033(5) 0.6794(5) 0.044(2) Uani d . 1 1 . .
    C C15 1.0332(9) 1.0083(6) 0.6896(5) 0.051(3) Uani d . 1 1 . .
    C C16 0.9686(9) 1.0448(5) 0.7606(5) 0.048(3) Uani d . 1 1 . .
    C C17 0.9298(9) 0.9776(6) 0.8195(5) 0.053(3) Uani d . 1 1 . .
    C C18 0.7876(11) 0.6499(6) 0.9077(5) 0.075(3) Uani d . 1 1 . .
    H H18A 0.8913 0.6266 0.9239 0.113 Uiso calc R 1 1 . .
    H H18B 0.7392 0.5977 0.8821 0.113 Uiso calc R 1 1 . .
    H H18C 0.7134 0.6699 0.9511 0.113 Uiso calc R 1 1 . .
    C C19 0.8868(11) 0.5894(6) 0.3427(5) 0.069(3) Uani d . 1 1 . .
    H H19A 0.8418 0.6523 0.3260 0.083 Uiso calc R 1 1 . .
    H H19B 1.0051 0.5965 0.3443 0.083 Uiso calc R 1 1 . .
    C C20 0.8082(12) 0.5679(6) 0.4215(5) 0.071(3) Uani d . 1 1 . .
    H H20A 0.8753 0.5181 0.4449 0.086 Uiso calc R 1 1 . .
    H H20B 0.6991 0.5414 0.4190 0.086 Uiso calc R 1 1 . .
    C C21 0.7920(12) 0.6598(7) 0.4695(5) 0.086(4) Uani d . 1 1 . .
    H H21A 0.9026 0.6811 0.4762 0.103 Uiso calc R 1 1 . .
    H H21B 0.7386 0.7118 0.4420 0.103 Uiso calc R 1 1 . .
    C C22 0.6969(11) 0.6493(6) 0.5457(5) 0.057(3) Uani d . 1 1 . .
    H H22A 0.7596 0.6076 0.5778 0.069 Uiso calc R 1 1 . .
    H H22B 0.5921 0.6184 0.5410 0.069 Uiso calc R 1 1 . .
    C C23 0.6647(11) 0.7515(6) 0.5812(5) 0.067(3) Uani d . 1 1 . .
    H H23A 0.7711 0.7801 0.5866 0.081 Uiso calc R 1 1 . .
    H H23B 0.6098 0.7933 0.5462 0.081 Uiso calc R 1 1 . .
    C C24 0.5626(11) 0.7548(6) 0.6564(5) 0.069(3) Uani d . 1 1 . .
    H H24A 0.5567 0.8224 0.6745 0.082 Uiso calc R 1 1 . .
    H H24B 0.4505 0.7362 0.6497 0.082 Uiso calc R 1 1 . .
    C C25 0.6029(12) 0.1902(7) 0.0842(5) 0.079(3) Uani d . 1 1 . .
    H H25A 0.6090 0.2481 0.0524 0.119 Uiso calc R 1 1 . .
    H H25B 0.5102 0.1521 0.0736 0.119 Uiso calc R 1 1 . .
    H H25C 0.7035 0.1509 0.0744 0.119 Uiso calc R 1 1 . .
    C C26 0.0639(12) 0.6378(7) 0.0859(5) 0.088(4) Uani d . 1 1 . .
    H H26A -0.0277 0.6825 0.0790 0.132 Uiso calc R 1 1 . .
    H H26B 0.0623 0.5825 0.0526 0.132 Uiso calc R 1 1 . .
    H H26C 0.1662 0.6716 0.0745 0.132 Uiso calc R 1 1 . .
loop_
    _atom_site_aniso_label
    _atom_site_aniso_U_11
    _atom_site_aniso_U_22
    _atom_site_aniso_U_33
    _atom_site_aniso_U_12
    _atom_site_aniso_U_13
    _atom_site_aniso_U_23
    Br1 0.0801(6) 0.0632(6) 0.0488(6) -0.0097(5) 0.0118(5) -0.0028(5)
    Br2 0.0917(7) 0.0543(5) 0.0676(7) -0.0064(5) 0.0128(6) -0.0280(5)
    Br3 0.0832(6) 0.0289(5) 0.0810(8) -0.0096(4) -0.0008(6) -0.0082(4)
    Br4 0.0886(7) 0.0470(5) 0.0542(6) -0.0124(5) 0.0119(6) 0.0021(4)
    Br5 0.0803(6) 0.0675(6) 0.0459(6) -0.0036(5) 0.0112(5) -0.0003(5)
    Br6 0.1021(8) 0.0542(6) 0.0913(8) -0.0069(6) 0.0031(7) 0.0319(5)
    Br7 0.0937(7) 0.0275(5) 0.1189(10) 0.0053(5) -0.0199(7) -0.0075(5)
    Br8 0.1153(8) 0.0667(6) 0.0716(8) 0.0067(6) 0.0141(7) -0.0274(5)
    N1 0.059(4) 0.035(4) 0.057(5) -0.004(3) 0.007(4) 0.000(3)
    N2 0.065(4) 0.034(4) 0.047(5) -0.006(3) -0.003(4) -0.009(3)
    O1 0.068(4) 0.041(3) 0.053(4) 0.008(3) 0.010(3) -0.017(3)
    O2 0.115(5) 0.052(3) 0.048(4) 0.017(3) -0.027(4) -0.018(3)
    O3 0.065(4) 0.058(4) 0.091(5) -0.011(3) -0.031(4) 0.016(3)
    O4 0.063(4) 0.029(3) 0.066(4) -0.004(3) 0.003(3) 0.003(3)
    O5 0.062(3) 0.045(3) 0.054(4) -0.019(3) -0.006(3) 0.004(3)
    O6 0.099(5) 0.082(4) 0.050(4) -0.035(4) -0.022(4) 0.009(3)
    O7 0.073(4) 0.039(3) 0.079(5) 0.002(3) -0.018(4) -0.012(3)
    O8 0.069(4) 0.039(3) 0.054(4) -0.006(3) -0.005(3) -0.013(3)
    O9 0.066(4) 0.060(4) 0.074(5) -0.017(3) 0.001(4) -0.017(3)
    O10 0.066(4) 0.081(4) 0.068(5) 0.004(3) -0.001(4) 0.022(3)
    C1 0.045(5) 0.036(4) 0.029(5) 0.003(4) 0.001(4) -0.014(4)
    C2 0.032(5) 0.033(5) 0.071(7) 0.006(4) -0.014(5) 0.002(4)
    C3 0.043(5) 0.030(4) 0.043(5) -0.001(4) -0.009(4) -0.007(4)
    C4 0.035(4) 0.041(4) 0.037(5) 0.004(4) -0.006(4) -0.007(4)
    C5 0.020(4) 0.046(5) 0.048(6) 0.002(4) -0.007(4) -0.002(4)
    C6 0.048(5) 0.042(5) 0.063(6) 0.002(4) -0.010(5) -0.022(4)
    C7 0.039(4) 0.031(4) 0.043(6) -0.001(4) -0.007(4) -0.003(4)
    C8 0.033(4) 0.036(4) 0.047(6) 0.001(4) -0.004(4) -0.003(4)
    C9 0.110(7) 0.039(5) 0.061(7) 0.008(5) -0.004(6) -0.009(5)
    C10 0.068(6) 0.053(5) 0.022(5) 0.010(5) -0.010(5) -0.003(4)
    C11 0.043(5) 0.047(5) 0.036(5) -0.014(4) -0.002(4) -0.018(4)
    C12 0.046(5) 0.041(5) 0.044(6) 0.000(4) -0.004(4) -0.004(4)
    C13 0.048(5) 0.029(4) 0.054(6) 0.003(4) 0.003(5) 0.008(4)
    C14 0.049(5) 0.037(5) 0.044(6) -0.003(4) 0.008(4) -0.001(4)
    C15 0.051(5) 0.039(5) 0.061(6) -0.008(4) 0.003(5) 0.013(4)
    C16 0.043(5) 0.031(4) 0.070(7) 0.003(4) -0.015(5) -0.011(4)
    C17 0.027(4) 0.044(5) 0.085(7) 0.000(4) 0.009(5) 0.002(5)
    C18 0.084(7) 0.075(7) 0.064(7) -0.020(6) 0.011(6) 0.018(5)
    C19 0.095(7) 0.045(5) 0.064(7) -0.020(5) 0.010(6) -0.019(5)
    C20 0.129(8) 0.047(5) 0.036(6) -0.027(5) 0.007(6) -0.006(4)
    C21 0.096(7) 0.091(7) 0.068(8) -0.012(6) 0.007(6) -0.023(6)
    C22 0.073(6) 0.065(6) 0.036(6) -0.004(5) -0.016(5) -0.002(4)
    C23 0.086(7) 0.063(6) 0.052(7) 0.015(5) -0.015(6) -0.002(5)
    C24 0.094(7) 0.056(6) 0.054(7) 0.019(5) -0.006(6) 0.007(5)
    C25 0.121(8) 0.086(7) 0.029(6) -0.009(6) 0.008(6) -0.016(5)
    C26 0.099(8) 0.095(8) 0.065(8) 0.019(6) 0.014(7) -0.017(6)
_geom_special_details
;
All e.s.d.'s (except the e.s.d. in the dihedral angle between two l.s. planes)
are estimated using the full covariance matrix. The cell e.s.d.'s are taken
into account individually in the estimation of e.s.d.'s in distances, angles
and torsion angles; correlations between e.s.d.'s in cell parameters are only
used when they are defined by crystal symmetry. An approximate (isotropic)
treatment of cell e.s.d.'s is used for estimating e.s.d.'s involving l.s.
planes.
;
loop_
    _geom_bond_atom_site_label_1
    _geom_bond_atom_site_label_2
    _geom_bond_site_symmetry_2
    _geom_bond_distance
    _geom_bond_publ_flag
    Br1 C5 . 1.900(7) ?
    Br2 C6 . 1.907(8) ?
    Br3 C7 . 1.897(7) ?
    Br4 C8 . 1.878(8) ?
    Br5 C14 . 1.923(8) ?
    Br6 C15 . 1.902(8) ?
    Br7 C16 . 1.881(7) ?
    Br8 C17 . 1.906(9) ?
    N1 C19 . 1.480(10) ?
    N1 H1A . 0.89 ?
    N1 H1B . 0.89 ?
    N1 H1C . 0.89 ?
    N2 C24 . 1.482(10) ?
    N2 H2A . 0.89 ?
    N2 H2B . 0.89 ?
    N2 H2C . 0.89 ?
    O1 C1 . 1.342(8) ?
    O1 C9 . 1.460(9) ?
    O2 C1 . 1.170(9) ?
    O3 C2 . 1.247(9) ?
    O4 C2 . 1.238(9) ?
    O5 C10 . 1.294(9) ?
    O5 C18 . 1.468(10) ?
    O6 C10 . 1.241(9) ?
    O7 C11 . 1.281(9) ?
    O8 C11 . 1.214(9) ?
    O9 C25 . 1.404(9) ?
    O9 H9 . 0.82 ?
    O10 C26 . 1.409(11) ?
    O10 H10 . 0.82 ?
    C1 C3 . 1.510(10) ?
    C2 C4 . 1.525(10) ?
    C3 C4 . 1.408(10) ?
    C3 C8 . 1.432(10) ?
    C4 C5 . 1.418(10) ?
    C5 C6 . 1.426(10) ?
    C6 C7 . 1.392(11) ?
    C7 C8 . 1.404(10) ?
    C9 H9A . 0.96 ?
    C9 H9B . 0.96 ?
    C9 H9C . 0.96 ?
    C10 C12 . 1.510(11) ?
    C11 C13 . 1.522(10) ?
    C12 C17 . 1.406(10) ?
    C12 C13 . 1.417(10) ?
    C13 C14 . 1.387(10) ?
    C14 C15 . 1.439(10) ?
    C15 C16 . 1.401(11) ?
    C16 C17 . 1.394(11) ?
    C18 H18A . 0.96 ?
    C18 H18B . 0.96 ?
    C18 H18C . 0.96 ?
    C19 C20 . 1.502(11) ?
    C19 H19A . 0.97 ?
    C19 H19B . 0.97 ?
    C20 C21 . 1.509(12) ?
    C20 H20A . 0.97 ?
    C20 H20B . 0.97 ?
    C21 C22 . 1.489(11) ?
    C21 H21A . 0.97 ?
    C21 H21B . 0.97 ?
    C22 C23 . 1.529(11) ?
    C22 H22A . 0.97 ?
    C22 H22B . 0.97 ?
    C23 C24 . 1.494(11) ?
    C23 H23A . 0.97 ?
    C23 H23B . 0.97 ?
    C24 H24A . 0.97 ?
    C24 H24B . 0.97 ?
    C25 H25A . 0.96 ?
    C25 H25B . 0.96 ?
    C25 H25C . 0.96 ?
    C26 H26A . 0.96 ?
    C26 H26B . 0.96 ?
    C26 H26C . 0.96 ?
loop_
    _geom_angle_atom_site_label_1
    _geom_angle_atom_site_label_2
    _geom_angle_atom_site_label_3
    _geom_angle_site_symmetry_1
    _geom_angle_site_symmetry_3
    _geom_angle
    _geom_angle_publ_flag
    C19 N1 H1A . . 109.5 ?
    C19 N1 H1B . . 109.5 ?
    H1A N1 H1B . . 109.5 ?
    C19 N1 H1C . . 109.5 ?
    H1A N1 H1C . . 109.5 ?
    H1B N1 H1C . . 109.5 ?
    C24 N2 H2A . . 109.5 ?
    C24 N2 H2B . . 109.5 ?
    H2A N2 H2B . . 109.5 ?
    C24 N2 H2C . . 109.5 ?
    H2A N2 H2C . . 109.5 ?
    H2B N2 H2C . . 109.5 ?
    C1 O1 C9 . . 116.6(6) ?
    C10 O5 C18 . . 118.2(7) ?
    C25 O9 H9 . . 109.5 ?
    C26 O10 H10 . . 109.5 ?
    O2 C1 O1 . . 124.2(7) ?
    O2 C1 C3 . . 126.4(7) ?
    O1 C1 C3 . . 109.2(7) ?
    O4 C2 O3 . . 125.8(7) ?
    O4 C2 C4 . . 118.7(7) ?
    O3 C2 C4 . . 115.4(7) ?
    C4 C3 C8 . . 120.5(7) ?
    C4 C3 C1 . . 119.3(6) ?
    C8 C3 C1 . . 120.1(7) ?
    C3 C4 C5 . . 119.8(7) ?
    C3 C4 C2 . . 117.8(6) ?
    C5 C4 C2 . . 122.3(7) ?
    C4 C5 C6 . . 119.2(7) ?
    C4 C5 Br1 . . 118.3(5) ?
    C6 C5 Br1 . . 122.5(6) ?
    C7 C6 C5 . . 120.5(7) ?
    C7 C6 Br2 . . 121.6(6) ?
    C5 C6 Br2 . . 117.9(6) ?
    C6 C7 C8 . . 121.1(7) ?
    C6 C7 Br3 . . 119.6(5) ?
    C8 C7 Br3 . . 119.3(6) ?
    C7 C8 C3 . . 118.9(7) ?
    C7 C8 Br4 . . 121.2(5) ?
    C3 C8 Br4 . . 119.8(5) ?
    O1 C9 H9A . . 109.5 ?
    O1 C9 H9B . . 109.5 ?
    H9A C9 H9B . . 109.5 ?
    O1 C9 H9C . . 109.5 ?
    H9A C9 H9C . . 109.5 ?
    H9B C9 H9C . . 109.5 ?
    O6 C10 O5 . . 124.5(7) ?
    O6 C10 C12 . . 123.5(8) ?
    O5 C10 C12 . . 111.9(7) ?
    O8 C11 O7 . . 126.5(7) ?
    O8 C11 C13 . . 118.8(7) ?
    O7 C11 C13 . . 114.7(7) ?
    C17 C12 C13 . . 120.0(7) ?
    C17 C12 C10 . . 122.7(7) ?
    C13 C12 C10 . . 117.3(6) ?
    C14 C13 C12 . . 118.4(7) ?
    C14 C13 C11 . . 122.0(7) ?
    C12 C13 C11 . . 119.2(7) ?
    C13 C14 C15 . . 121.4(7) ?
    C13 C14 Br5 . . 119.2(5) ?
    C15 C14 Br5 . . 119.4(6) ?
    C16 C15 C14 . . 119.6(7) ?
    C16 C15 Br6 . . 120.9(6) ?
    C14 C15 Br6 . . 119.5(6) ?
    C17 C16 C15 . . 118.6(7) ?
    C17 C16 Br7 . . 121.7(6) ?
    C15 C16 Br7 . . 119.6(6) ?
    C16 C17 C12 . . 122.0(8) ?
    C16 C17 Br8 . . 119.1(6) ?
    C12 C17 Br8 . . 118.9(6) ?
    O5 C18 H18A . . 109.5 ?
    O5 C18 H18B . . 109.5 ?
    H18A C18 H18B . . 109.5 ?
    O5 C18 H18C . . 109.5 ?
    H18A C18 H18C . . 109.5 ?
    H18B C18 H18C . . 109.5 ?
    N1 C19 C20 . . 114.6(7) ?
    N1 C19 H19A . . 108.6 ?
    C20 C19 H19A . . 108.6 ?
    N1 C19 H19B . . 108.6 ?
    C20 C19 H19B . . 108.6 ?
    H19A C19 H19B . . 107.6 ?
    C19 C20 C21 . . 111.4(7) ?
    C19 C20 H20A . . 109.3 ?
    C21 C20 H20A . . 109.3 ?
    C19 C20 H20B . . 109.3 ?
    C21 C20 H20B . . 109.3 ?
    H20A C20 H20B . . 108.0 ?
    C22 C21 C20 . . 115.7(8) ?
    C22 C21 H21A . . 108.4 ?
    C20 C21 H21A . . 108.4 ?
    C22 C21 H21B . . 108.4 ?
    C20 C21 H21B . . 108.4 ?
    H21A C21 H21B . . 107.4 ?
    C21 C22 C23 . . 109.3(7) ?
    C21 C22 H22A . . 109.8 ?
    C23 C22 H22A . . 109.8 ?
    C21 C22 H22B . . 109.8 ?
    C23 C22 H22B . . 109.8 ?
    H22A C22 H22B . . 108.3 ?
    C24 C23 C22 . . 116.2(7) ?
    C24 C23 H23A . . 108.2 ?
    C22 C23 H23A . . 108.2 ?
    C24 C23 H23B . . 108.2 ?
    C22 C23 H23B . . 108.2 ?
    H23A C23 H23B . . 107.4 ?
    N2 C24 C23 . . 114.9(7) ?
    N2 C24 H24A . . 108.5 ?
    C23 C24 H24A . . 108.5 ?
    N2 C24 H24B . . 108.5 ?
    C23 C24 H24B . . 108.5 ?
    H24A C24 H24B . . 107.5 ?
    O9 C25 H25A . . 109.5 ?
    O9 C25 H25B . . 109.5 ?
    H25A C25 H25B . . 109.5 ?
    O9 C25 H25C . . 109.5 ?
    H25A C25 H25C . . 109.5 ?
    H25B C25 H25C . . 109.5 ?
    O10 C26 H26A . . 109.5 ?
    O10 C26 H26B . . 109.5 ?
    H26A C26 H26B . . 109.5 ?
    O10 C26 H26C . . 109.5 ?
    H26A C26 H26C . . 109.5 ?
    H26B C26 H26C . . 109.5 ?
loop_
    _geom_torsion_atom_site_label_1
    _geom_torsion_atom_site_label_2
    _geom_torsion_atom_site_label_3
    _geom_torsion_atom_site_label_4
    _geom_torsion_site_symmetry_1
    _geom_torsion_site_symmetry_2
    _geom_torsion_site_symmetry_3
    _geom_torsion_site_symmetry_4
    _geom_torsion
    _geom_torsion_publ_flag
    C9 O1 C1 O2 . . . . -5.1(11) ?
    C9 O1 C1 C3 . . . . 171.0(6) ?
    O2 C1 C3 C4 . . . . 115.6(9) ?
    O1 C1 C3 C4 . . . . -60.4(9) ?
    O2 C1 C3 C8 . . . . -62.0(11) ?
    O1 C1 C3 C8 . . . . 122.0(7) ?
    C8 C3 C4 C5 . . . . 1.2(11) ?
    C1 C3 C4 C5 . . . . -176.4(7) ?
    C8 C3 C4 C2 . . . . 178.7(7) ?
    C1 C3 C4 C2 . . . . 1.1(10) ?
    O4 C2 C4 C3 . . . . 108.4(9) ?
    O3 C2 C4 C3 . . . . -69.7(9) ?
    O4 C2 C4 C5 . . . . -74.1(10) ?
    O3 C2 C4 C5 . . . . 107.8(9) ?
    C3 C4 C5 C6 . . . . -0.6(11) ?
    C2 C4 C5 C6 . . . . -178.0(7) ?
    C3 C4 C5 Br1 . . . . 177.0(5) ?
    C2 C4 C5 Br1 . . . . -0.4(9) ?
    C4 C5 C6 C7 . . . . -0.1(11) ?
    Br1 C5 C6 C7 . . . . -177.6(6) ?
    C4 C5 C6 Br2 . . . . 179.3(5) ?
    Br1 C5 C6 Br2 . . . . 1.8(9) ?
    C5 C6 C7 C8 . . . . 0.2(12) ?
    Br2 C6 C7 C8 . . . . -179.2(6) ?
    C5 C6 C7 Br3 . . . . 178.1(5) ?
    Br2 C6 C7 Br3 . . . . -1.3(9) ?
    C6 C7 C8 C3 . . . . 0.4(11) ?
    Br3 C7 C8 C3 . . . . -177.5(5) ?
    C6 C7 C8 Br4 . . . . -175.4(6) ?
    Br3 C7 C8 Br4 . . . . 6.7(9) ?
    C4 C3 C8 C7 . . . . -1.1(11) ?
    C1 C3 C8 C7 . . . . 176.5(7) ?
    C4 C3 C8 Br4 . . . . 174.8(6) ?
    C1 C3 C8 Br4 . . . . -7.6(10) ?
    C18 O5 C10 O6 . . . . -5.4(11) ?
    C18 O5 C10 C12 . . . . 171.5(6) ?
    O6 C10 C12 C17 . . . . -57.4(11) ?
    O5 C10 C12 C17 . . . . 125.7(8) ?
    O6 C10 C12 C13 . . . . 120.5(9) ?
    O5 C10 C12 C13 . . . . -56.4(9) ?
    C17 C12 C13 C14 . . . . 0.4(12) ?
    C10 C12 C13 C14 . . . . -177.5(7) ?
    C17 C12 C13 C11 . . . . 174.1(7) ?
    C10 C12 C13 C11 . . . . -3.9(11) ?
    O8 C11 C13 C14 . . . . -72.6(10) ?
    O7 C11 C13 C14 . . . . 108.3(9) ?
    O8 C11 C13 C12 . . . . 114.0(9) ?
    O7 C11 C13 C12 . . . . -65.1(9) ?
    C12 C13 C14 C15 . . . . -1.5(12) ?
    C11 C13 C14 C15 . . . . -174.9(7) ?
    C12 C13 C14 Br5 . . . . 178.1(6) ?
    C11 C13 C14 Br5 . . . . 4.7(11) ?
    C13 C14 C15 C16 . . . . 1.7(12) ?
    Br5 C14 C15 C16 . . . . -177.8(6) ?
    C13 C14 C15 Br6 . . . . 179.2(6) ?
    Br5 C14 C15 Br6 . . . . -0.3(9) ?
    C14 C15 C16 C17 . . . . -0.9(12) ?
    Br6 C15 C16 C17 . . . . -178.4(6) ?
    C14 C15 C16 Br7 . . . . 176.5(6) ?
    Br6 C15 C16 Br7 . . . . -1.0(9) ?
    C15 C16 C17 C12 . . . . -0.1(12) ?
    Br7 C16 C17 C12 . . . . -177.4(6) ?
    C15 C16 C17 Br8 . . . . -177.4(6) ?
    Br7 C16 C17 Br8 . . . . 5.3(9) ?
    C13 C12 C17 C16 . . . . 0.4(12) ?
    C10 C12 C17 C16 . . . . 178.2(8) ?
    C13 C12 C17 Br8 . . . . 177.7(6) ?
    C10 C12 C17 Br8 . . . . -4.5(10) ?
    N1 C19 C20 C21 . . . . -162.4(8) ?
    C19 C20 C21 C22 . . . . 172.8(8) ?
    C20 C21 C22 C23 . . . . -169.9(8) ?
    C21 C22 C23 C24 . . . . 177.0(8) ?
    C22 C23 C24 N2 . . . . 54.7(11) ?
loop_
    _geom_hbond_atom_site_label_D
    _geom_hbond_atom_site_label_H
    _geom_hbond_atom_site_label_A
    _geom_hbond_site_symmetry_A
    _geom_hbond_distance_DH
    _geom_hbond_distance_HA
    _geom_hbond_distance_DA
    _geom_hbond_angle_DHA
    N1 H1A O8 2_766 0.89 2.01 2.890(7) 171
    N1 H1B O10 1_655 0.89 1.99 2.840(8) 158
    N1 H1C O4 . 0.89 2.02 2.892(8) 167
    N2 H2A O4 2_666 0.89 2.00 2.877(7) 168
    N2 H2B O9 2_666 0.89 2.04 2.885(8) 159
    N2 H2C O8 . 0.89 1.99 2.859(8) 165
    O9 H9 O7 2_766 0.82 1.96 2.743(8) 160
    O10 H10 O3 . 0.82 1.92 2.685(8) 154
