# Supplementary material for: Hexane-1,6-diaminium bis­[3,4,5,6-tetra­bromo-2-(meth­oxy­carbon­yl)benzoate] methanol disolvate
Source: Acta Crystallogr Sect E Struct Rep Online. 2011 Sep 14;67(Pt 10):o2566. doi: 10.1107/S1600536811035537 (PMC3201551; doi:10.1107/S1600536811035537)
Supplement: Supplementary file 2 [file e-67-o2566-Isup2.hkl]

# 
# h,k,l, Fc-squared, Fo-squared, sigma(Fo-squared) and status flag 
# 
data_I
_shelx_title ' 110216e in P-1' 
_shelx_refln_list_code          4 
_shelx_F_calc_maximum      638.12 
_exptl_crystal_F_000      1124.00 
_reflns_d_resolution_high  0.8403 
 
loop_ 
 _symmetry_equiv_pos_as_xyz 
 'x, y, z' 
 '-x, -y, -z' 
 
_cell_length_a     8.1030 
_cell_length_b    13.5209 
_cell_length_c    17.7536 
_cell_angle_alpha  89.388 
_cell_angle_beta   83.744 
_cell_angle_gamma  88.210 
 
_shelx_F_squared_multiplier     1.000 
 
loop_ 
 _refln_index_h 
 _refln_index_k 
 _refln_index_l 
 _refln_F_squared_calc 
 _refln_F_squared_meas 
 _refln_F_squared_sigma 
 _refln_observed_status 
   2   0   0    14004.26    11771.04    174.71 o 
   3   0   0      322.15      260.77     78.23 o 
   4   0   0     5762.91     5507.41    185.14 o 
   5   0   0       52.54       26.88     68.50 o 
   6   0   0      264.41      337.95     90.21 o 
   7   0   0      210.99      266.73    131.60 o 
   8   0   0     1414.32     2136.10    187.09 o 
  -9   1   0        0.04      125.17    346.82 o 
  -8   1   0     1142.37      975.68    788.82 o 
  -7   1   0        9.73      -80.27    125.28 o 
  -6   1   0      578.50      696.56     75.46 o 
  -5   1   0      684.98      635.95     80.95 o 
  -4   1   0     3412.37     2921.45    104.33 o 
  -3   1   0     6934.42     5976.16    112.72 o 
  -2   1   0     4880.00     4356.00    393.76 o 
  -1   1   0      719.51      675.39     44.33 o 
   1   1   0     8485.08     9615.17    103.19 o 
   2   1   0    14049.24    13757.09    704.07 o 
   3   1   0       89.24      141.99     62.58 o 
   4   1   0     6197.67     5335.88    341.61 o 
   5   1   0     2074.09     1815.11    104.17 o 
   6   1   0      194.35      271.91    107.86 o 
   7   1   0      321.91      337.54    137.96 o 
   8   1   0      239.19      255.18    171.16 o 
   9   1   0       56.97      161.68    195.58 o 
  -9   2   0      106.64      151.25    346.82 o 
  -8   2   0      238.09      500.67    265.98 o 
  -7   2   0      222.77      298.49    122.97 o 
  -6   2   0     1995.93     1972.27     96.86 o 
  -5   2   0      235.16      237.97     85.61 o 
  -4   2   0     5430.16     4840.58    199.49 o 
  -3   2   0    12029.60    10767.81    591.94 o 
  -2   2   0     1274.34     1202.01     42.44 o 
  -1   2   0     2160.89     2409.49     93.88 o 
   0   2   0       20.16       18.25     44.33 o 
   1   2   0      169.96      283.81     97.79 o 
   2   2   0     4636.94     4407.58    498.94 o 
   3   2   0     2328.60     1601.90    359.86 o 
   4   2   0    17188.05    14783.65    201.95 o 
   5   2   0      245.71      218.59     80.07 o 
   6   2   0       55.59       66.50    112.48 o 
   7   2   0        3.61      174.61    152.55 o 
   8   2   0      938.62     1058.72    208.61 o 
   9   2   0       50.97      185.14    276.41 o 
  -9   3   0        1.62      211.22    265.98 o 
  -8   3   0      554.65      576.30    216.44 o 
  -7   3   0      151.73      161.68    161.68 o 
  -6   3   0      436.77      489.17     81.03 o 
  -5   3   0     1226.96     1097.69     89.84 o 
  -4   3   0     8790.73     7405.02    491.55 o 
  -3   3   0     1820.57     1717.83    138.21 o 
  -2   3   0      544.89      516.32     86.05 o 
  -1   3   0     8366.20     8519.27    182.54 o 
   0   3   0        1.21      116.50     63.89 o 
   1   3   0     5595.78     5814.08    449.82 o 
   2   3   0     4065.32     3719.93    561.95 o 
   3   3   0     1217.34     1279.41     63.47 o 
   4   3   0     2179.29     2104.88    233.39 o 
   5   3   0      331.23      340.25     99.32 o 
   6   3   0        4.45       83.62    109.90 o 
   7   3   0      158.25      537.18    219.04 o 
   8   3   0       32.80      143.42    182.54 o 
   9   3   0       76.48      -88.66    284.24 o 
  -9   4   0       26.79     -192.97    252.94 o 
  -8   4   0        8.29     -101.70    206.01 o 
  -7   4   0       26.08      -36.51    169.50 o 
  -6   4   0        3.38       26.08    132.99 o 
  -5   4   0     5527.71     4994.57    277.72 o 
  -4   4   0     1512.66     1447.27     72.76 o 
  -3   4   0       31.48        8.54     58.67 o 
  -2   4   0    17065.50    20926.58    359.86 o 
  -1   4   0    19285.78    22911.02    349.43 o 
   0   4   0     1655.93     1674.38    146.03 o 
   1   4   0       47.35      151.11     86.05 o 
   2   4   0    12135.38    13185.66   1534.62 o 
   3   4   0     5544.27     5311.18    659.96 o 
   4   4   0      252.34      271.07     90.62 o 
   5   4   0      132.80      133.80    100.69 o 
   6   4   0      723.52      727.54    156.46 o 
   7   4   0      651.04      631.06    185.14 o 
   8   4   0       78.83      273.81    206.01 o 
   9   4   0       24.40      104.31    219.04 o 
  -9   5   0       62.45       -7.82    260.77 o 
  -8   5   0      192.29      161.68    221.65 o 
  -7   5   0      193.86      245.12    242.51 o 
  -6   5   0      433.15      584.12    164.28 o 
  -5   5   0      954.66      868.36    132.99 o 
  -4   5   0     1784.54     2007.91    179.93 o 
  -3   5   0      665.51      602.37    112.13 o 
  -2   5   0    27836.88    28254.14    435.48 o 
  -1   5   0        3.36       65.19     86.05 o 
   0   5   0       17.10      -26.95     51.31 o 
   1   5   0     2516.87     2489.28    156.46 o 
   2   5   0     1118.09     1488.86    107.12 o 
   3   5   0      303.50      403.96     99.87 o 
   4   5   0      492.61      351.38     71.14 o 
   5   5   0     1794.22     1480.50    279.02 o 
   6   5   0       30.94       44.33    151.25 o 
   7   5   0       10.62      164.28    239.91 o 
   8   5   0      128.54      597.16    292.06 o 
   9   5   0        0.59       23.47    318.14 o 
  -8   6   0      118.23      135.60    232.08 o 
  -7   6   0       48.05       18.25    182.54 o 
  -6   6   0      476.54      800.56    198.18 o 
  -5   6   0      745.59      936.15    190.36 o 
  -4   6   0      479.11      607.59    161.68 o 
  -3   6   0     2308.97     2133.08    187.75 o 
  -2   6   0      279.15      245.12    104.31 o 
  -1   6   0      915.59      700.29    153.85 o 
   0   6   0    29248.04    38844.98   2071.80 o 
   1   6   0       65.47       11.67     53.13 o 
   2   6   0       55.63       60.18     68.09 o 
   3   6   0     3572.15     3681.76    154.82 o 
   4   6   0     1365.19     1338.72    143.68 o 
   5   6   0      122.52      116.40    101.36 o 
   6   6   0     4271.83     4287.02    279.02 o 
   7   6   0      200.57      443.30    273.81 o 
   8   6   0      559.61     1194.31    263.38 o 
  -8   7   0      140.42      208.61    325.96 o 
  -7   7   0       46.12       49.55    200.79 o 
  -6   7   0     1506.99     1741.93    229.48 o 
  -5   7   0       47.16      -52.15    125.17 o 
  -4   7   0      505.39      432.87    172.11 o 
  -3   7   0     2486.67     2850.19    224.26 o 
  -2   7   0     8702.69    10060.40    341.61 o 
  -1   7   0     8189.26     6668.87    618.69 o 
   0   7   0     4473.93     5755.08    251.64 o 
   1   7   0     5953.91     6870.05    318.14 o 
   2   7   0      291.87      208.36     93.88 o 
   3   7   0      111.99       36.00     89.70 o 
   4   7   0       41.67        8.03    104.31 o 
   5   7   0       10.64      -51.02    146.99 o 
   6   7   0      321.81      318.65    147.24 o 
   7   7   0      706.58     1087.40    305.10 o 
   8   7   0      190.42      -44.33    237.30 o 
  -8   8   0       33.77      -80.84    331.17 o 
  -7   8   0       15.94     -224.26    271.20 o 
  -6   8   0       63.21      140.81    146.03 o 
  -5   8   0       30.37      174.71    195.58 o 
  -4   8   0      945.92      943.98    169.50 o 
  -3   8   0    10681.61    11674.56    385.94 o 
  -2   8   0    12332.84    12939.28    383.33 o 
  -1   8   0     3217.43     2500.61    409.38 o 
   0   8   0      523.80      615.49    176.02 o 
   1   8   0      143.02      -36.51     87.62 o 
   2   8   0    18238.38    19758.50    979.18 o 
   3   8   0     2728.28     2735.35    170.41 o 
   4   8   0      519.07      495.02    118.07 o 
   5   8   0       87.01      132.47    140.85 o 
   6   8   0       22.86      255.55    182.55 o 
   7   8   0       70.41      279.02    299.88 o 
   8   8   0       26.28      161.68    255.55 o 
  -7   9   0      122.48     -305.10    284.24 o 
  -6   9   0       27.22       15.65    164.28 o 
  -5   9   0      118.01      273.81    221.65 o 
  -4   9   0     1733.17     2075.71    221.65 o 
  -3   9   0       45.09       96.48    200.79 o 
  -2   9   0     4520.61     5118.86    286.84 o 
  -1   9   0      475.52      706.68    172.11 o 
   0   9   0       74.12       23.08    102.85 o 
   1   9   0     1581.58     1781.33    130.83 o 
   2   9   0     6932.34     7510.27    225.28 o 
   3   9   0       94.31      171.06    128.06 o 
   4   9   0     1781.77     1801.10    259.46 o 
   5   9   0       33.42      104.34    152.88 o 
   6   9   0     1297.19     1085.85    187.75 o 
   7   9   0       10.27       54.76    242.51 o 
   8   9   0       22.16       65.19    268.59 o 
  -7  10   0       80.82     -130.38    307.71 o 
  -6  10   0        1.59      142.02    192.87 o 
  -5  10   0      367.42      500.67    258.16 o 
  -4  10   0     1258.32     1616.76    271.20 o 
  -3  10   0      724.27      803.16    232.08 o 
  -2  10   0     2324.31     2378.20    234.69 o 
  -1  10   0       34.27      -88.66    232.08 o 
   0  10   0     1437.41     1478.55    229.48 o 
   1  10   0      778.89      771.00    173.41 o 
   2  10   0     4929.04     5439.77    215.90 o 
   3  10   0     1621.37     1428.94    168.35 o 
   4  10   0      325.03      379.41    182.94 o 
   5  10   0     1099.20     1125.80    189.06 o 
   6  10   0     3542.55     3984.55    465.47 o 
   7  10   0       93.93      258.16    346.82 o 
  -6  11   0      962.65     1509.88    225.42 o 
  -5  11   0      395.10      555.43    265.98 o 
  -4  11   0       97.95       20.86    211.22 o 
  -3  11   0      818.45      891.82    234.69 o 
  -2  11   0     4813.43     5280.54    333.78 o 
  -1  11   0      229.62      425.05    221.65 o 
   0  11   0     1817.26     1653.27    255.55 o 
   1  11   0     1112.80     1708.03    331.17 o 
   2  11   0     2464.33     2880.20    331.17 o 
   3  11   0     1001.50     1069.45    149.40 o 
   4  11   0       69.26        1.91    156.30 o 
   5  11   0        1.28      208.09    160.01 o 
   6  11   0     1814.89     1915.09    302.49 o 
   7  11   0      126.12      140.81    268.59 o 
  -6  12   0      236.18      176.47    236.13 o 
  -5  12   0      158.47      198.18    168.89 o 
  -4  12   0      113.68      140.81    226.87 o 
  -3  12   0       23.61       49.55    211.22 o 
  -2  12   0      546.32      730.15    318.14 o 
  -1  12   0      101.44      192.97    229.48 o 
   0  12   0     4291.61     4730.32    409.40 o 
   1  12   0      789.69      732.76    239.91 o 
   2  12   0      185.77      172.74    164.54 o 
   3  12   0      653.13      623.96    176.73 o 
   4  12   0       93.76      -61.69    197.34 o 
   5  12   0      222.18      289.70    226.42 o 
   6  12   0        2.01       39.85    230.29 o 
  -5  13   0       54.57       43.71    191.09 o 
  -4  13   0      292.87      265.98    252.94 o 
  -3  13   0       28.58      245.12    331.17 o 
  -2  13   0       14.36     -156.46    247.73 o 
  -1  13   0     4276.29     5523.05    464.17 o 
   0  13   0     1592.32     1856.66    370.29 o 
   1  13   0     1735.95     1684.56    299.88 o 
   2  13   0      985.13     1319.48    404.19 o 
   3  13   0      315.73      233.35    180.05 o 
   4  13   0      332.25      281.45    183.15 o 
   5  13   0      206.85      304.48    218.84 o 
  -4  14   0      319.58      550.50    214.52 o 
  -3  14   0      300.85      688.43    385.94 o 
  -2  14   0        2.11     -143.42    375.51 o 
  -1  14   0     2829.90     3100.52    438.09 o 
   0  14   0       26.05       78.23    276.41 o 
   1  14   0     2160.76     2213.91    406.80 o 
   2  14   0        3.91      200.79    398.97 o 
   3  14   0      366.43       39.12    412.01 o 
   4  14   0     1419.05     1052.78    245.94 o 
  -3  15   0        3.21      -57.37    305.10 o 
  -2  15   0      251.79       73.01    294.67 o 
  -1  15   0      186.52      367.68    388.54 o 
   0  15   0        0.31      -46.94    281.63 o 
   1  15   0      793.55     1058.72    333.78 o 
   2  15   0        2.99       10.43    422.44 o 
   3  15   0       21.18      229.48    451.13 o 
   0  16   0      221.28      135.60    305.10 o 
   1  16   0       19.02      190.36    471.99 o 
  -1 -16   1      251.18      213.83    427.66 o 
   0 -16   1       69.90        5.22    318.14 o 
  -3 -15   1      150.06      143.42    456.34 o 
  -2 -15   1     1322.97     1254.29    458.95 o 
  -1 -15   1      142.49     -219.04    281.63 o 
   0 -15   1      218.86      297.27    307.71 o 
   1 -15   1      346.11      529.36    391.15 o 
   2 -15   1       68.53      125.17    406.80 o 
   3 -15   1      231.05      383.33    404.19 o 
  -4 -14   1        0.62       45.71    203.75 o 
  -3 -14   1       41.67     -112.13    406.80 o 
  -2 -14   1     1383.39     1157.81    435.48 o 
  -1 -14   1     1773.49     1342.95    297.27 o 
   0 -14   1        7.53       80.84    268.59 o 
   1 -14   1      372.28      435.48    273.81 o 
   2 -14   1       33.17      127.78    281.63 o 
   3 -14   1      613.34      829.24    297.27 o 
   4 -14   1      407.57      271.20    362.47 o 
  -5 -13   1      175.80      145.92    235.73 o 
  -4 -13   1      303.14       99.31    212.36 o 
  -3 -13   1       10.75       88.89    178.55 o 
  -2 -13   1      234.92      219.04    284.24 o 
  -1 -13   1     2386.74     2281.71    398.97 o 
   0 -13   1     1269.99     1223.00    289.45 o 
   1 -13   1     2245.97     2779.78    336.39 o 
   2 -13   1       45.68      200.79    323.35 o 
   3 -13   1      125.47      492.85    250.34 o 
   4 -13   1      269.38      263.38    331.17 o 
   5 -13   1      229.29      458.95    375.51 o 
  -6 -12   1       73.59        0.00    320.74 o 
  -5 -12   1     1007.80      992.88    203.05 o 
  -4 -12   1      531.15      404.14    181.45 o 
  -3 -12   1      193.39      115.51    188.54 o 
  -2 -12   1      616.54      642.61    194.27 o 
  -1 -12   1       31.64        2.61    232.08 o 
   0 -12   1     2273.58     2258.25    294.67 o 
   1 -12   1     6582.37     8219.39    474.60 o 
   2 -12   1      699.14      876.18    237.30 o 
   3 -12   1       56.89      -39.12    211.22 o 
   4 -12   1       17.44      159.07    242.51 o 
   5 -12   1       42.66        0.00    206.01 o 
   6 -12   1       55.50      -41.72    211.22 o 
  -7 -11   1       10.41      127.78    260.77 o 
  -6 -11   1      230.26      -75.62    302.49 o 
  -5 -11   1      702.09      756.87    214.23 o 
  -4 -11   1       10.22      -29.70    147.93 o 
  -3 -11   1      327.07      103.51    169.68 o 
  -2 -11   1      162.13       32.64    142.87 o 
  -1 -11   1        7.73     -114.74    200.79 o 
   0 -11   1      485.85      651.92    221.65 o 
   1 -11   1     6627.52     7058.97    370.29 o 
   2 -11   1      442.52      529.36    206.01 o 
   3 -11   1        6.05      281.63    213.83 o 
   4 -11   1        0.94       70.41    185.14 o 
   5 -11   1      435.41      393.76    271.20 o 
   6 -11   1      104.74      169.50    271.20 o 
  -7 -10   1      121.25       78.23    328.57 o 
  -6 -10   1        3.36     -208.61    284.24 o 
  -5 -10   1        3.48       79.77    156.78 o 
  -4 -10   1       34.32      213.31    173.49 o 
  -3 -10   1     1651.91     1723.24    187.75 o 
  -2 -10   1     2528.88     2641.54    254.25 o 
  -1 -10   1      372.46      428.74    118.95 o 
   0 -10   1      582.96     1024.82    219.04 o 
   1 -10   1        4.65     -127.78    226.87 o 
   2 -10   1     2203.83     2383.41    247.73 o 
   3 -10   1        1.55      156.46    224.26 o 
   4 -10   1        9.01      106.91    234.69 o 
   5 -10   1     1878.27     1882.74    232.08 o 
   6 -10   1     1270.71     1429.01    284.24 o 
   7 -10   1       48.14      114.58    181.62 o 
  -8  -9   1        5.28       36.51    255.55 o 
  -7  -9   1       67.75      213.83    232.08 o 
  -6  -9   1      645.32      578.90    279.02 o 
  -5  -9   1       71.69      154.45    130.67 o 
  -4  -9   1        3.82      101.38    126.47 o 
  -3  -9   1     7539.36     6624.59   1509.84 o 
  -2  -9   1        6.67      -99.07    115.67 o 
  -1  -9   1       20.24       92.86     92.14 o 
   0  -9   1      554.53      575.15    101.29 o 
   1  -9   1       27.03       39.12    206.01 o 
   2  -9   1     6207.51     6394.02    325.96 o 
   3  -9   1     1293.26     1050.89    187.75 o 
   4  -9   1       65.55      208.61    211.22 o 
   5  -9   1     1549.84     1155.20    195.58 o 
   6  -9   1      178.74      203.40    219.04 o 
   7  -9   1        3.50       96.48    226.87 o 
  -8  -8   1       24.24       -2.61    247.73 o 
  -7  -8   1       57.49      106.91    281.63 o 
  -6  -8   1       40.45      132.99    187.75 o 
  -5  -8   1      225.10      414.67    133.06 o 
  -4  -8   1     2786.98     2829.51    192.18 o 
  -3  -8   1     5811.83     6154.50    218.01 o 
  -2  -8   1       29.24      -39.41    116.04 o 
  -1  -8   1    14363.24    14922.29    237.77 o 
   0  -8   1     3023.60     3418.39    119.51 o 
   1  -8   1      854.22      830.12    146.03 o 
   2  -8   1      382.76      636.27    156.46 o 
   3  -8   1     4211.60     4396.54    247.73 o 
   4  -8   1      317.28      312.92    140.81 o 
   5  -8   1      338.59      435.48    151.25 o 
   6  -8   1      302.54      297.27    211.22 o 
   7  -8   1      252.84      208.61    213.83 o 
   8  -8   1        4.54     -234.69    328.57 o 
  -8  -7   1      379.49      271.20    239.91 o 
  -7  -7   1      661.80      545.00    221.65 o 
  -6  -7   1        0.45      213.83    224.26 o 
  -5  -7   1       20.61      136.90    122.53 o 
  -4  -7   1     4397.33     3935.21    178.43 o 
  -3  -7   1      769.47      802.45    111.73 o 
  -2  -7   1     5699.75     6065.22    404.19 o 
  -1  -7   1    14304.13    15352.74    453.74 o 
   0  -7   1      176.73      218.22     65.53 o 
   1  -7   1      281.32      280.16     60.72 o 
   2  -7   1     3045.66     3009.26    195.58 o 
   3  -7   1     2131.43     2237.38    208.61 o 
   4  -7   1       20.01      265.98    169.50 o 
   5  -7   1      146.46      101.70    135.60 o 
   6  -7   1      744.80      852.71    174.71 o 
   7  -7   1       56.04      138.21    213.83 o 
   8  -7   1        4.86     -192.97    318.14 o 
  -8  -6   1        6.19       -5.22    216.44 o 
  -7  -6   1      106.74      375.51    195.58 o 
  -6  -6   1      537.70      555.43    182.54 o 
  -5  -6   1     1585.39     1701.15    164.96 o 
  -4  -6   1     1952.49     1672.15    133.94 o 
  -3  -6   1      161.56       99.65    102.81 o 
  -2  -6   1     9133.22     9823.94   1289.49 o 
  -1  -6   1     1046.68     1176.69     95.18 o 
   0  -6   1     3797.56     4077.29    273.81 o 
   1  -6   1    22269.21    25702.88   1243.86 o 
   2  -6   1     5455.21     5598.67    221.65 o 
   3  -6   1     1772.32     1835.80    156.46 o 
   4  -6   1    10226.60    10172.53    323.35 o 
   5  -6   1       11.89       41.72    161.68 o 
   6  -6   1      986.61     1207.35    198.18 o 
   7  -6   1      596.08      526.75    153.85 o 
   8  -6   1       12.57      -75.62    305.10 o 
  -9  -5   1      122.88      -20.86    318.14 o 
  -8  -5   1      788.03      910.08    229.48 o 
  -7  -5   1      145.75      292.06    172.11 o 
  -6  -5   1      114.68      453.74    226.87 o 
  -5  -5   1     7360.42     7014.90    336.39 o 
  -4  -5   1     2436.78     2238.24    109.75 o 
  -3  -5   1      988.66      730.15    122.56 o 
  -2  -5   1    53406.44    56049.96   5185.36 o 
  -1  -5   1     4116.65     4374.78    358.56 o 
   0  -5   1    35032.54    44535.84   1075.67 o 
   1  -5   1    13697.91    18590.10    359.86 o 
   2  -5   1    18212.59    21591.54    398.97 o 
   3  -5   1     1407.39     1496.80    135.60 o 
   4  -5   1     4213.52     3804.60    190.36 o 
   5  -5   1       15.69      -28.68    101.70 o 
   6  -5   1       77.92       18.25    153.85 o 
   7  -5   1     1147.23     1306.44    206.01 o 
   8  -5   1      160.40      237.30    226.87 o 
   9  -5   1        0.61      135.60    273.81 o 
  -9  -4   1       11.04       54.76    224.26 o 
  -8  -4   1      269.86      292.06    250.34 o 
  -7  -4   1       29.36       26.08    148.64 o 
  -6  -4   1      124.79      114.74    200.79 o 
  -5  -4   1     2987.84     2841.58    140.31 o 
  -4  -4   1        7.39      -44.12     65.03 o 
  -3  -4   1     6003.65     5967.85    203.18 o 
  -2  -4   1    25680.24    26438.34    410.71 o 
  -1  -4   1    24739.84    31005.94    657.13 o 
   0  -4   1    10575.60    14973.26    192.97 o 
   1  -4   1     4905.40     6339.25    195.58 o 
   2  -4   1    22763.84    25302.26    391.15 o 
   3  -4   1       11.99       -8.98     43.03 o 
   4  -4   1     1125.84     1123.91    138.21 o 
   5  -4   1     5289.99     4941.60    129.74 o 
   6  -4   1        0.56       28.68    101.70 o 
   7  -4   1       17.46      119.95    151.25 o 
   8  -4   1       22.96       65.19    279.02 o 
   9  -4   1       65.09     -177.32    346.82 o 
  -9  -3   1       94.52      206.01    216.44 o 
  -8  -3   1        5.21       18.25    169.50 o 
  -7  -3   1      324.75      513.71    208.61 o 
  -6  -3   1      306.08      337.02    106.90 o 
  -5  -3   1     1843.38     1801.05    113.39 o 
  -4  -3   1     4553.06     4569.77    142.10 o 
  -3  -3   1    49548.41    47643.56    696.06 o 
  -2  -3   1    13698.55    13973.35    715.10 o 
  -1  -3   1    32434.10    39778.47    312.92 o 
   0  -3   1    28389.29    39597.57    498.06 o 
   1  -3   1      180.42      354.64     83.45 o 
   2  -3   1     6783.28     4858.10    153.85 o 
   3  -3   1    11555.08    10638.72    132.57 o 
   4  -3   1      178.23       67.40     55.28 o 
   5  -3   1     6043.54     6031.30    142.79 o 
   6  -3   1      473.78      557.34    123.86 o 
   7  -3   1       15.28      198.35    115.27 o 
   8  -3   1      101.39      464.17    281.63 o 
   9  -3   1       48.75      -59.98    339.00 o 
  -9  -2   1       18.44       41.72    198.18 o 
  -8  -2   1      221.75      182.54    169.50 o 
  -7  -2   1      133.23       80.39    108.01 o 
  -6  -2   1     1239.33     1785.22    216.44 o 
  -5  -2   1      700.12      767.99    107.62 o 
  -4  -2   1      854.47      786.04     85.73 o 
  -3  -2   1    13080.64    11506.65    717.11 o 
  -2  -2   1     2394.10     2287.35    140.04 o 
  -1  -2   1    10245.06    11000.64   1599.81 o 
   0  -2   1      356.01      628.45     57.37 o 
   1  -2   1     5213.80     4300.05    114.74 o 
   2  -2   1    15233.38    14070.88    226.87 o 
   3  -2   1      776.00      766.86     56.36 o 
   4  -2   1       38.50       18.25     84.75 o 
   5  -2   1       16.87        1.07     78.23 o 
   6  -2   1     1352.63     1588.59    120.20 o 
   7  -2   1     1349.88     1681.08    155.30 o 
   8  -2   1       30.89      211.22    263.38 o 
   9  -2   1       24.94      -99.09    242.51 o 
  -9  -1   1       10.66      -26.08    255.55 o 
  -8  -1   1        3.16      -66.72    134.63 o 
  -7  -1   1      527.74      466.95    139.23 o 
  -6  -1   1     6011.87     6764.79    548.92 o 
  -5  -1   1     2310.68     2334.58    120.65 o 
  -4  -1   1      359.49      280.71     63.12 o 
  -3  -1   1     1545.81     1548.67     69.78 o 
  -2  -1   1      368.36      342.43     48.21 o 
  -1  -1   1     4224.08     3113.56     83.45 o 
   1  -1   1    20165.58    22412.95    260.77 o 
   2  -1   1    49651.93    45613.43    383.33 o 
   3  -1   1      576.48      524.14     67.80 o 
   4  -1   1      582.23      495.46     93.88 o 
   5  -1   1      382.88      312.92     86.05 o 
   6  -1   1       16.23      -65.90    101.73 o 
   7  -1   1     1207.20     1495.26    335.09 o 
   8  -1   1        3.64       99.09    260.77 o 
   9  -1   1       46.97     -156.46    315.53 o 
  -9   0   1        6.96     -132.99    299.88 o 
  -8   0   1       67.65       74.29    120.87 o 
  -7   0   1      235.10      192.97    118.01 o 
  -6   0   1     3208.02     3516.49    573.69 o 
  -5   0   1      888.98      988.90    102.22 o 
  -4   0   1     9130.60     9020.05    164.11 o 
  -3   0   1       35.12        1.69     44.86 o 
  -2   0   1      139.84      191.88     73.01 o 
  -1   0   1        0.99      117.95     19.30 o 
   1   0   1      170.50      886.61     39.12 o 
   2   0   1      830.14      706.68     62.58 o 
   3   0   1      141.09      190.36     67.80 o 
   4   0   1      197.80      -44.33     86.05 o 
   5   0   1       72.26       91.27    114.74 o 
   6   0   1      845.78      709.84    134.30 o 
   7   0   1      170.12      255.82    132.42 o 
   8   0   1      382.62      734.08    171.81 o 
  -9   1   1      102.75       80.84    323.35 o 
  -8   1   1      113.17      245.12    281.63 o 
  -7   1   1       43.48       20.64    108.74 o 
  -6   1   1     1082.18     1071.51     90.89 o 
  -5   1   1    10934.61    10366.23    158.78 o 
  -4   1   1     1192.85     1208.05     94.20 o 
  -3   1   1      147.79      135.37     35.40 o 
  -2   1   1      390.37      414.98     32.30 o 
  -1   1   1      192.27      221.65     41.72 o 
   1   1   1    12418.86    13632.92    213.83 o 
   2   1   1      220.90      226.87     46.94 o 
   3   1   1     7953.43     7040.72    164.28 o 
   4   1   1       99.61       65.19     73.01 o 
   5   1   1      103.01       96.05     73.32 o 
   6   1   1        3.95      -22.69     92.45 o 
   7   1   1      321.49      564.48    142.89 o 
   8   1   1      637.26      911.53    178.92 o 
   9   1   1       54.11      276.41    268.59 o 
  -9   2   1       22.68      -10.43    255.55 o 
  -8   2   1       93.97      312.92    281.63 o 
  -7   2   1       44.21       28.11    103.58 o 
  -6   2   1     1160.81     1112.86     88.72 o 
  -5   2   1     3810.88     3245.97    104.96 o 
  -4   2   1     3163.09     2928.01     79.95 o 
  -3   2   1      500.95      566.75     52.53 o 
  -2   2   1     3311.59     3570.62     72.66 o 
  -1   2   1     1589.75     1851.45     80.84 o 
   0   2   1     5116.21     6540.04    135.60 o 
   1   2   1      189.14      250.39     79.53 o 
   2   2   1     2129.74     2105.96    319.44 o 
   3   2   1     2720.43     1984.44    106.91 o 
   4   2   1      467.73      291.88     67.04 o 
   5   2   1     2991.73     2854.43    318.14 o 
   6   2   1      213.54      185.32    110.27 o 
   7   2   1        6.91       -9.62    116.46 o 
   8   2   1      431.79      758.83    198.18 o 
   9   2   1       25.91      112.13    219.04 o 
  -9   3   1        9.40     -187.75    357.25 o 
  -8   3   1      245.87      250.34    216.44 o 
  -7   3   1       35.09       59.98    219.04 o 
  -6   3   1        1.08      128.34     77.13 o 
  -5   3   1     1631.61     1411.22     79.18 o 
  -4   3   1     3661.24     3496.56    108.22 o 
  -3   3   1    37879.01    38427.00    438.09 o 
  -2   3   1     3613.01     3682.56    100.40 o 
  -1   3   1    20482.70    24543.42    331.17 o 
   0   3   1    17656.65    25588.52    348.12 o 
   1   3   1       13.79       54.19     56.06 o 
   2   3   1    21957.44    20394.60   2975.36 o 
   3   3   1    18586.43    17687.07    528.15 o 
   4   3   1     1606.15     1331.95     82.00 o 
   5   3   1    14362.20    15345.55   1100.44 o 
   6   3   1      362.58      398.99    120.92 o 
   7   3   1       63.26      177.32    166.89 o 
   8   3   1       20.82       99.09    250.34 o 
   9   3   1      188.72       83.45    289.45 o 
  -9   4   1      104.50      232.08    284.24 o 
  -8   4   1      127.29       73.01    273.81 o 
  -7   4   1      303.30      404.19    182.54 o 
  -6   4   1      130.79      141.92     97.52 o 
  -5   4   1       53.18       71.53     62.50 o 
  -4   4   1      902.11      872.98     70.68 o 
  -3   4   1    17116.30    18262.67   1469.42 o 
  -2   4   1     6156.04     7173.71    208.61 o 
  -1   4   1     2644.04     3369.11    156.46 o 
   0   4   1     4024.53     5533.66    113.43 o 
   1   4   1        3.31      -35.12     55.66 o 
   2   4   1      264.08      265.37    104.31 o 
   3   4   1     3185.18     3100.13     81.83 o 
   4   4   1     8285.51     8290.01    341.17 o 
   5   4   1     2437.30     2167.17    179.93 o 
   6   4   1       29.24      190.36    200.79 o 
   7   4   1      978.72     1155.20    208.61 o 
   8   4   1       40.07        0.00    265.98 o 
   9   4   1       14.05     -117.35    305.10 o 
  -8   5   1        0.51     -252.94    276.41 o 
  -7   5   1       11.98      179.93    245.12 o 
  -6   5   1     1346.32     1501.74    340.30 o 
  -5   5   1     3706.78     3720.14    152.21 o 
  -4   5   1       48.59       -9.52     50.94 o 
  -3   5   1       60.49       30.93     39.41 o 
  -2   5   1    14873.85    16391.84    339.00 o 
  -1   5   1     2575.32     3409.15    198.18 o 
   0   5   1    35430.46    49340.69    778.39 o 
   1   5   1    22811.38    28660.94    352.04 o 
   2   5   1    20010.85    23150.22    276.93 o 
   3   5   1      655.51      643.58     94.84 o 
   4   5   1    10913.22    11506.05    170.64 o 
   5   5   1      361.20      318.14    190.36 o 
   6   5   1     1570.40     1543.74    203.40 o 
   7   5   1     1719.69     2320.83    302.49 o 
   8   5   1       74.29       65.19    211.22 o 
   9   5   1       39.23       59.98    331.17 o 
  -8   6   1      264.52      153.85    226.87 o 
  -7   6   1      586.88      711.89    213.83 o 
  -6   6   1        0.42       33.96    113.12 o 
  -5   6   1     4448.18     4395.03    505.89 o 
  -4   6   1     2475.83     2565.95    198.18 o 
  -3   6   1       75.89       78.23    104.31 o 
  -2   6   1    15644.80    17745.22    396.37 o 
  -1   6   1      300.61      382.75     67.80 o 
   0   6   1    10502.42    13720.25    595.85 o 
   1   6   1    22973.55    29214.56    306.42 o 
   2   6   1     1087.53      972.77    318.14 o 
   3   6   1        1.43       40.37     77.06 o 
   4   6   1    12415.78    12014.75    261.78 o 
   5   6   1       24.29      -29.89    143.68 o 
   6   6   1     1283.49     1230.82    213.83 o 
   7   6   1       42.82      130.38    208.61 o 
   8   6   1      152.37      336.39    305.10 o 
   9   6   1       21.93      310.31    268.59 o 
  -8   7   1      330.71      453.74    247.73 o 
  -7   7   1      332.39      328.57    271.20 o 
  -6   7   1       31.95      124.64    142.20 o 
  -5   7   1      254.83      284.92    118.66 o 
  -4   7   1     2502.53     2524.23    195.58 o 
  -3   7   1      798.90      771.87    148.64 o 
  -2   7   1       17.06      119.95    130.38 o 
  -1   7   1     2198.23     2537.65    367.68 o 
   0   7   1     8538.26    11415.05    700.16 o 
   1   7   1       10.78     -105.24     76.40 o 
   2   7   1     1195.28     1062.02    174.71 o 
   3   7   1     8434.53     8541.02    320.74 o 
   4   7   1     5911.33     6362.40    644.10 o 
   5   7   1        5.18      -66.03    127.33 o 
   6   7   1      429.31      602.37    206.01 o 
   7   7   1       21.32       18.25    208.61 o 
   8   7   1       16.20      130.38    245.12 o 
  -8   8   1      143.44        0.00    237.30 o 
  -7   8   1       47.13      -83.45    206.01 o 
  -6   8   1        0.32       10.45    132.53 o 
  -5   8   1     1199.28     1282.51    151.71 o 
  -4   8   1      704.95      766.66    164.28 o 
  -3   8   1      409.46      539.79    151.25 o 
  -2   8   1      115.93      -18.25    140.81 o 
  -1   8   1     2494.48     2606.02    118.65 o 
   0   8   1      701.47      841.93    102.26 o 
   1   8   1      162.98       85.44    182.54 o 
   2   8   1     3492.51     3815.89    172.18 o 
   3   8   1    11185.88    11025.90    428.96 o 
   4   8   1      133.66        3.54    123.60 o 
   5   8   1     1982.63     2090.81    211.96 o 
   6   8   1      379.58      367.71    189.25 o 
   7   8   1        3.45      179.93    221.65 o 
   8   8   1       15.43      213.83    271.20 o 
  -7   9   1       22.35      -10.43    224.26 o 
  -6   9   1       39.29      -20.86    143.26 o 
  -5   9   1       52.31      145.44    142.29 o 
  -4   9   1      511.47      761.44    229.48 o 
  -3   9   1     5934.90     7335.39    375.51 o 
  -2   9   1      260.77      427.66    164.28 o 
  -1   9   1     1914.10     2020.95    221.65 o 
   0   9   1     6054.52     7187.73    357.25 o 
   1   9   1       54.80       20.37     95.20 o 
   2   9   1     3164.25     3399.34    170.40 o 
   3   9   1      146.49       91.84    107.12 o 
   4   9   1      305.45      156.97    122.51 o 
   5   9   1     3972.14     4079.67    231.14 o 
   6   9   1      115.53      157.83    175.98 o 
   7   9   1       33.33        5.22    239.91 o 
   8   9   1      313.59      318.14    292.06 o 
  -7  10   1      183.76      164.28    320.74 o 
  -6  10   1      511.72      315.68    159.07 o 
  -5  10   1       52.84       34.47    169.52 o 
  -4  10   1     5948.43     6670.43    367.68 o 
  -3  10   1     6218.03     6842.54    378.11 o 
  -2  10   1      631.82      737.97    250.34 o 
  -1  10   1       28.20      112.13    192.97 o 
   0  10   1     5802.55     7557.04    398.97 o 
   1  10   1      366.38      238.92    115.38 o 
   2  10   1     1769.97     1980.65    173.58 o 
   3  10   1        2.93        8.04    159.47 o 
   4  10   1     3534.79     3581.84    264.68 o 
   5  10   1     1711.65     1446.73    233.39 o 
   6  10   1       93.82      304.61    302.49 o 
   7  10   1        0.89       80.84    346.82 o 
  -6  11   1      754.26      813.10    231.54 o 
  -5  11   1       10.99       50.14    168.56 o 
  -4  11   1     1107.61     1089.89    180.35 o 
  -3  11   1     1330.25     1199.53    232.08 o 
  -2  11   1      182.69      378.11    229.48 o 
  -1  11   1      132.38      255.55    208.61 o 
   0  11   1       13.87      122.56    208.61 o 
   1  11   1     5778.91     6228.37    212.82 o 
   2  11   1     2249.88     2434.32    184.75 o 
   3  11   1        0.13       58.45    151.17 o 
   4  11   1       54.48       96.92    172.11 o 
   5  11   1      231.24      396.96    221.71 o 
   6  11   1      159.31      192.82    188.96 o 
   7  11   1      151.95      245.12    273.81 o 
  -6  12   1       32.97      -66.10    187.64 o 
  -5  12   1      321.36      407.67    182.94 o 
  -4  12   1        4.90       17.05    138.36 o 
  -3  12   1      175.34      268.27    178.15 o 
  -2  12   1       56.97      109.52    307.71 o 
  -1  12   1       56.17      104.31    224.26 o 
   0  12   1      260.64      422.44    315.53 o 
   1  12   1     9935.85    10795.77    516.32 o 
   2  12   1       49.01       12.60    144.73 o 
   3  12   1      167.48      105.82    156.68 o 
   4  12   1      125.73      163.61    213.07 o 
   5  12   1       60.83      194.61    234.26 o 
   6  12   1      132.70      285.11    216.32 o 
  -5  13   1      441.31      456.77    175.74 o 
  -4  13   1       26.24       -2.83    206.08 o 
  -3  13   1      576.71      159.89    203.57 o 
  -2  13   1     1283.77     1616.76    299.88 o 
  -1  13   1       41.22      242.51    245.12 o 
   0  13   1        1.80        7.82    258.16 o 
   1  13   1     3744.89     4182.71    425.05 o 
   2  13   1      630.54      315.53    359.86 o 
   3  13   1     1932.74     1454.89    192.86 o 
   4  13   1      121.85      -12.48    207.71 o 
   5  13   1       54.91       43.42    188.47 o 
  -4  14   1        4.33      -60.37    229.84 o 
  -3  14   1       29.45      -65.19    289.45 o 
  -2  14   1     1337.62     1262.11    312.92 o 
  -1  14   1      751.03      607.59    297.27 o 
   0  14   1        6.85      383.33    378.11 o 
   1  14   1       83.35      341.61    406.80 o 
   2  14   1       14.46      187.75    404.19 o 
   3  14   1     2465.32     2250.42    453.74 o 
   4  14   1       77.32      183.54    222.07 o 
   5  14   1        9.15       43.86    242.99 o 
  -3  15   1        4.56      140.81    406.80 o 
  -2  15   1      118.79      174.71    391.15 o 
  -1  15   1        2.60       15.65    307.71 o 
   0  15   1      430.82      271.20    284.24 o 
   1  15   1       51.37      132.99    297.27 o 
   2  15   1      219.76     -299.88    430.27 o 
   3  15   1        0.48      101.70    305.10 o 
   0  16   1      254.80      357.25    328.57 o 
   1  16   1      347.35      401.58    464.17 o 
  -3 -15   2       59.23      281.63    349.43 o 
  -2 -15   2     1267.65     1465.51    485.03 o 
  -1 -15   2       41.78       46.94    284.24 o 
   0 -15   2      142.13      153.85    297.27 o 
   1 -15   2      354.76      307.71    393.76 o 
   2 -15   2       24.61      143.42    401.58 o 
   3 -15   2       41.29     -146.03    375.51 o 
  -4 -14   2       27.80      209.55    223.82 o 
  -3 -14   2      156.75       65.19    307.71 o 
  -2 -14   2      700.44      646.70    393.76 o 
  -1 -14   2      596.41      232.08    271.20 o 
   0 -14   2       10.48      198.18    357.25 o 
   1 -14   2     2028.68     1908.82    336.39 o 
   2 -14   2       10.00      -83.45    263.38 o 
   3 -14   2     1227.21     1350.77    372.90 o 
   4 -14   2       24.20     -323.35    242.51 o 
  -5 -13   2     1433.97     1131.06    215.56 o 
  -4 -13   2      513.56      610.20    268.59 o 
  -3 -13   2      314.74      367.00    198.53 o 
  -2 -13   2      360.79      323.35    263.38 o 
  -1 -13   2      395.69      482.42    349.43 o 
   0 -13   2     1050.86     1181.28    359.86 o 
   1 -13   2     2504.77     3366.51    409.40 o 
   2 -13   2      275.51      252.94    237.30 o 
   3 -13   2     1747.52     1788.86    357.25 o 
   4 -13   2       13.16      -28.68    245.12 o 
   5 -13   2       15.18       78.23    260.77 o 
  -6 -12   2       60.89      206.01    310.31 o 
  -5 -12   2      279.75      161.09    183.70 o 
  -4 -12   2      233.93      215.24    170.55 o 
  -3 -12   2      613.98      424.84    150.39 o 
  -2 -12   2        1.16      -74.67    140.23 o 
  -1 -12   2       99.97      164.28    226.87 o 
   0 -12   2       78.77      185.14    323.35 o 
   1 -12   2     2067.63     2120.04    281.63 o 
   2 -12   2     1853.54     1697.60    258.16 o 
   3 -12   2      960.56     1369.03    354.64 o 
   4 -12   2       87.04      -65.19    265.98 o 
   5 -12   2       27.85      -18.25    284.24 o 
   6 -12   2       32.71       15.65    294.67 o 
  -7 -11   2        5.84      245.12    336.39 o 
  -6 -11   2      380.28      412.01    305.10 o 
  -5 -11   2      617.74      531.49    172.07 o 
  -4 -11   2     2723.58     2415.51    193.48 o 
  -3 -11   2       30.56      -23.79    153.31 o 
  -2 -11   2       75.38       45.10    121.53 o 
  -1 -11   2     1098.15      860.53    232.08 o 
   0 -11   2     1222.72     1220.39    242.51 o 
   1 -11   2      312.30      276.41    195.58 o 
   2 -11   2      876.61      636.27    221.65 o 
   3 -11   2      106.66      114.74    182.54 o 
   4 -11   2     1890.77     2075.71    263.38 o 
   5 -11   2      425.54      302.49    200.79 o 
   6 -11   2      146.27      156.46    263.38 o 
  -7 -10   2        2.52      190.36    325.96 o 
  -6 -10   2      128.72       31.29    258.16 o 
  -5 -10   2      359.58      431.41    182.16 o 
  -4 -10   2    12271.75    12663.12    513.71 o 
  -3 -10   2     4711.85     4819.74    226.41 o 
  -2 -10   2      291.53      188.85    104.31 o 
  -1 -10   2     2258.07     2120.84    140.79 o 
   0 -10   2     5628.82     6433.13    344.21 o 
   1 -10   2      363.56      406.80    182.54 o 
   2 -10   2     1482.35     1376.85    206.01 o 
   3 -10   2       23.80       20.86    224.26 o 
   4 -10   2     2237.65     2612.89    292.06 o 
   5 -10   2      908.62      933.55    206.01 o 
   6 -10   2      282.33      341.61    192.97 o 
   7 -10   2       96.52      396.37    258.16 o 
  -7  -9   2      532.57      294.67    232.08 o 
  -6  -9   2       61.67       -2.61    239.91 o 
  -5  -9   2        1.86       31.39    136.91 o 
  -4  -9   2     4120.20     4036.85    217.52 o 
  -3  -9   2      956.17      912.39    160.38 o 
  -2  -9   2     9847.21    10566.86    294.67 o 
  -1  -9   2     4778.74     4990.44    290.76 o 
   0  -9   2    13639.30    14081.80   1199.53 o 
   1  -9   2     2981.21     3105.74    252.94 o 
   2  -9   2     2799.14     2696.33    234.69 o 
   3  -9   2       21.48      299.88    211.22 o 
   4  -9   2     1351.72     1431.61    234.69 o 
   5  -9   2       45.29      106.91    153.85 o 
   6  -9   2      353.99      299.88    172.11 o 
   7  -9   2      148.41      127.78    232.08 o 
  -8  -8   2      119.41       86.05    245.12 o 
  -7  -8   2       63.67      169.50    195.58 o 
  -6  -8   2      136.46      104.31    247.73 o 
  -5  -8   2      311.25      333.43    138.42 o 
  -4  -8   2      965.46      968.86    140.35 o 
  -3  -8   2        0.30       41.60    129.53 o 
  -2  -8   2     2074.74     2265.62    139.54 o 
  -1  -8   2    10352.25    10955.64    911.38 o 
   0  -8   2    16048.48    18795.80   1309.05 o 
   1  -8   2      125.69      247.70    100.40 o 
   2  -8   2        7.48       36.51    127.78 o 
   3  -8   2      641.57      852.71    192.97 o 
   4  -8   2     3047.61     2777.17    216.44 o 
   5  -8   2     1473.35     1457.69    229.48 o 
   6  -8   2        1.22      159.07    213.83 o 
   7  -8   2       72.40       96.48    224.26 o 
  -8  -7   2      286.83      354.64    234.69 o 
  -7  -7   2      177.86       75.62    255.55 o 
  -6  -7   2     1079.34      959.62    203.40 o 
  -5  -7   2     3470.15     3577.07    191.49 o 
  -4  -7   2     1657.43     1539.03    160.29 o 
  -3  -7   2      555.61      518.63    116.82 o 
  -2  -7   2     1512.96     1321.17    100.86 o 
  -1  -7   2        0.95       86.81     80.01 o 
   0  -7   2     6944.05     8041.96    640.18 o 
   1  -7   2      573.68      567.75    151.25 o 
   2  -7   2     5384.96     5437.00    239.91 o 
   3  -7   2     1913.56     1676.73    198.18 o 
   4  -7   2     5071.86     4923.29    255.55 o 
   5  -7   2      366.93      479.81    190.36 o 
   6  -7   2      496.28      625.84    203.40 o 
   7  -7   2       99.06      140.81    211.22 o 
  -8  -6   2      592.38      717.11    226.87 o 
  -7  -6   2      720.09      842.28    265.98 o 
  -6  -6   2     2953.09     3421.27    265.98 o 
  -5  -6   2      178.53      186.24    115.47 o 
  -4  -6   2    10658.67    10605.99    344.21 o 
  -3  -6   2      482.67      395.34    113.21 o 
  -2  -6   2     5983.52     5985.16    206.01 o 
  -1  -6   2     1781.33     2034.99    136.90 o 
   0  -6   2     6620.57     8640.09    840.97 o 
   1  -6   2       44.01       59.22     46.64 o 
   2  -6   2    11628.35    13698.11    349.43 o 
   3  -6   2      885.95      800.56    140.81 o 
   4  -6   2     1904.61     2010.52    195.58 o 
   5  -6   2      429.56      372.90    159.07 o 
   6  -6   2       88.30      138.21    174.71 o 
   7  -6   2      232.94      375.51    190.36 o 
  -9  -5   2       68.91      349.43    315.53 o 
  -8  -5   2      224.75      359.86    198.18 o 
  -7  -5   2       63.21      273.81    179.93 o 
  -6  -5   2     2860.50     2873.66    237.30 o 
  -5  -5   2        3.15       11.97    105.05 o 
  -4  -5   2        7.16       29.74     78.55 o 
  -3  -5   2     1906.29     1975.55    146.03 o 
  -2  -5   2     2958.93     2893.71    178.63 o 
  -1  -5   2     1994.98     2197.30    258.16 o 
   0  -5   2     1870.85     2674.41    260.77 o 
   1  -5   2     2625.03     2859.61     71.01 o 
   2  -5   2       38.21      101.70     91.27 o 
   3  -5   2      262.71      349.43    127.78 o 
   4  -5   2     2811.44     2785.00    174.71 o 
   5  -5   2      315.84      380.72    148.64 o 
   6  -5   2        0.42      174.71    119.95 o 
   7  -5   2      162.02      307.71    179.93 o 
   9  -5   2       52.19     -198.18    359.86 o 
  -9  -4   2        8.16      148.64    221.65 o 
  -8  -4   2        1.60      182.54    177.32 o 
  -7  -4   2       40.27      182.54    229.48 o 
  -6  -4   2      921.94     1116.08    224.26 o 
  -5  -4   2     1141.71     1043.71    127.15 o 
  -4  -4   2      616.90      684.92     82.47 o 
  -3  -4   2     2858.86     2897.60    191.26 o 
  -2  -4   2    19475.01    19447.05   1528.10 o 
  -1  -4   2     6370.59     6148.43    273.81 o 
   0  -4   2      149.52      981.31    374.20 o 
   1  -4   2      254.92      276.41     80.84 o 
   2  -4   2     1450.48     1444.65    132.99 o 
   3  -4   2     8946.81     7805.61    522.84 o 
   4  -4   2     6692.95     6624.92    216.69 o 
   5  -4   2       70.91        6.22    217.74 o 
   6  -4   2      257.44      130.38    146.03 o 
   7  -4   2      784.34      732.76    177.32 o 
   8  -4   2        7.84       57.37    234.69 o 
   9  -4   2        1.44     -109.52    354.64 o 
  -9  -3   2       12.77     -164.28    200.79 o 
  -8  -3   2       30.18       -2.61    224.26 o 
  -7  -3   2      439.14     1006.56    239.91 o 
  -6  -3   2      122.57       32.62    123.23 o 
  -5  -3   2     1778.26     1730.57    121.66 o 
  -4  -3   2      577.76      499.14     92.53 o 
  -3  -3   2      206.97      178.05     67.69 o 
  -2  -3   2     1086.26      992.99     85.92 o 
  -1  -3   2     3151.73     3065.04    242.51 o 
   0  -3   2     1067.99     1154.10     51.61 o 
   1  -3   2     2613.90     2868.44    130.38 o 
   2  -3   2     1240.94     1053.50     86.05 o 
   3  -3   2     1711.39     1512.82     96.41 o 
   4  -3   2      363.92      286.98     69.92 o 
   5  -3   2      134.04       97.53     80.84 o 
   6  -3   2     3096.79     2684.01    124.60 o 
   7  -3   2      308.35      432.87    174.71 o 
   8  -3   2      113.02      190.36    333.78 o 
   9  -3   2       35.19      125.17    344.21 o 
  -9  -2   2      114.30      289.45    260.77 o 
  -8  -2   2      333.04      383.33    226.87 o 
  -7  -2   2      262.43      331.80    125.79 o 
  -6  -2   2     7203.46     7342.67    462.86 o 
  -5  -2   2       33.56       63.92     74.53 o 
  -4  -2   2     3356.29     3107.12    370.29 o 
  -3  -2   2     1306.04     1023.05     97.79 o 
  -2  -2   2    33532.80    35517.65   1165.08 o 
  -1  -2   2    21033.90    23721.97   1148.68 o 
   0  -2   2     2251.60     2303.80    164.28 o 
   1  -2   2      244.32      260.77     49.55 o 
   2  -2   2    13244.51    11862.05    610.39 o 
   3  -2   2      350.62      297.63     56.06 o 
   4  -2   2     2652.20     2476.61     97.86 o 
   5  -2   2     3414.31     3396.97    173.41 o 
   6  -2   2      847.13     1074.53    114.66 o 
   7  -2   2      792.65      683.15    104.91 o 
   8  -2   2       80.63      279.02    208.61 o 
   9  -2   2       15.16      -28.68    336.39 o 
  -9  -1   2        0.21     -114.74    182.54 o 
  -8  -1   2      171.82      304.06    161.14 o 
  -7  -1   2      146.41      109.40    159.07 o 
  -6  -1   2     1339.97     1524.46    147.33 o 
  -5  -1   2     2727.09     2665.30    135.60 o 
  -4  -1   2     3595.60     3525.09    122.53 o 
  -3  -1   2     2163.80     2204.55     89.42 o 
  -2  -1   2      705.51      814.40     70.41 o 
  -1  -1   2     2146.58     1863.13     60.12 o 
   0  -1   2       16.20       56.60     23.64 o 
   1  -1   2      576.61      651.92     57.37 o 
   2  -1   2    41634.11    43803.70    401.58 o 
   3  -1   2      289.44      143.42     62.58 o 
   4  -1   2     1892.96     1781.04    125.17 o 
   5  -1   2     2731.06     2469.47    156.46 o 
   6  -1   2      506.57      438.09    146.03 o 
   7  -1   2       17.02      -29.32    124.37 o 
   8  -1   2       83.25      -15.65    255.55 o 
   9  -1   2       26.88       80.84    325.96 o 
  -9   0   2       64.57      174.71    302.49 o 
  -8   0   2      292.85      252.36    117.15 o 
  -7   0   2       13.15     -110.89    104.61 o 
  -6   0   2     3042.82     3331.20    156.61 o 
  -5   0   2      237.47      326.71     99.09 o 
  -4   0   2     3978.92     4132.21    165.59 o 
  -3   0   2      239.56      282.65     66.83 o 
  -2   0   2    43941.49    44327.13    749.71 o 
  -1   0   2       35.24      207.71     36.33 o 
   1   0   2      146.58      118.18     21.22 o 
   2   0   2   407193.75   359885.00   2190.45 o 
   3   0   2      208.53      200.79     57.37 o 
   4   0   2     1871.03     1694.99    127.78 o 
   5   0   2      414.26      362.47    125.17 o 
   6   0   2      615.02      529.36    156.46 o 
   7   0   2        3.74       -2.87    137.17 o 
   8   0   2       46.97       77.15    157.86 o 
  -9   1   2       60.69      153.85    307.71 o 
  -8   1   2      163.23      -17.16    127.71 o 
  -7   1   2      319.41      416.77    141.48 o 
  -6   1   2     3614.73     3997.42    172.82 o 
  -5   1   2      168.09      142.98     61.76 o 
  -4   1   2      592.97      587.33     60.77 o 
  -3   1   2      282.96      312.84     41.76 o 
  -2   1   2    12554.71    13285.38    358.50 o 
  -1   1   2    11451.24    11667.18    225.56 o 
   0   1   2      191.21      265.72     28.17 o 
   1   1   2     1701.50     1824.38    161.27 o 
   2   1   2    59241.82    66607.80    558.04 o 
   3   1   2     5259.71     4946.76    159.07 o 
   4   1   2    10523.81     8983.44    226.87 o 
   5   1   2      695.67      636.27    117.35 o 
   6   1   2     1673.53     1976.62    206.01 o 
   7   1   2      365.99      402.66    140.10 o 
   8   1   2      152.79      451.13    239.91 o 
   9   1   2        6.05       91.27    245.12 o 
  -9   2   2       42.92       80.84    328.57 o 
  -8   2   2      222.24      151.25    211.22 o 
  -7   2   2      378.66      327.52    135.60 o 
  -6   2   2     1972.26     1877.16    126.87 o 
  -5   2   2       33.37       36.61     65.02 o 
  -4   2   2     7572.20     6798.69    389.79 o 
  -3   2   2        5.13       62.36     43.32 o 
  -2   2   2    19692.83    19206.27    727.90 o 
  -1   2   2    29297.02    31192.84    393.94 o 
   0   2   2      254.30      333.53     28.38 o 
   1   2   2      462.34      642.04     50.68 o 
   2   2   2    17209.29    18480.94   1818.85 o 
   3   2   2     3151.16     3530.79    153.85 o 
   4   2   2    12571.44    12107.43    279.02 o 
   5   2   2        1.52      -86.05    146.03 o 
   6   2   2     3455.11     4207.32    167.02 o 
   7   2   2      628.25      869.15    149.25 o 
   8   2   2        4.62       41.72    179.93 o 
   9   2   2        6.66      125.17    263.38 o 
  -9   3   2       34.91      135.60    344.21 o 
  -8   3   2      378.69      618.02    307.71 o 
  -7   3   2       31.42       52.15    226.87 o 
  -6   3   2     2131.06     2019.69    124.37 o 
  -5   3   2      977.76      990.11     76.13 o 
  -4   3   2     1967.03     1932.19     80.64 o 
  -3   3   2     1113.03     1083.56     61.17 o 
  -2   3   2    14052.95    14142.32    593.95 o 
  -1   3   2     4052.55     4340.18    208.74 o 
   0   3   2       87.23      116.73     25.54 o 
   1   3   2     6412.90     7955.90    130.89 o 
   2   3   2      155.54      132.19     76.93 o 
   3   3   2     2938.63     2589.44    254.25 o 
   4   3   2     2010.60     1648.05    140.81 o 
   5   3   2      446.11      353.10     90.13 o 
   6   3   2     1126.99     1272.20    127.63 o 
   7   3   2       18.96      104.31    172.11 o 
   8   3   2       17.29       20.86    258.16 o 
   9   3   2       14.31       41.72    200.79 o 
  -9   4   2        1.26      185.14    367.68 o 
  -8   4   2       79.61      106.91    229.48 o 
  -7   4   2      100.56      146.03    174.71 o 
  -6   4   2        2.81     -169.50    187.75 o 
  -5   4   2       80.38       50.24     66.88 o 
  -4   4   2      104.27       93.09     56.22 o 
  -3   4   2    12507.60    11776.58    276.51 o 
  -2   4   2      322.47      356.91     43.95 o 
  -1   4   2     3188.88     4170.34    248.47 o 
   0   4   2    66847.44    82560.31   3162.01 o 
   1   4   2    22589.82    23197.86    302.49 o 
   2   4   2     1796.00     1671.38    302.49 o 
   3   4   2      841.60      715.89     60.56 o 
   4   4   2    11916.73    11746.94    317.62 o 
   5   4   2     2925.33     3287.36    128.38 o 
   6   4   2      107.43     -127.78    198.18 o 
   7   4   2      127.65      206.01    179.93 o 
   8   4   2      672.66      518.93    221.65 o 
   9   4   2       44.65      200.79    305.10 o 
  -8   5   2      679.91      576.30    250.34 o 
  -7   5   2       23.85      127.78    242.51 o 
  -6   5   2      966.34      959.62    226.87 o 
  -5   5   2      447.84      451.02    101.21 o 
  -4   5   2     1138.98     1077.16    107.61 o 
  -3   5   2     3205.75     3110.39     81.78 o 
  -2   5   2     9502.18    10146.19    565.53 o 
  -1   5   2     3522.14     4165.48    320.47 o 
   0   5   2    27438.04    33953.57    559.21 o 
   1   5   2       14.37       20.20     69.30 o 
   2   5   2     1092.39      976.55     83.96 o 
   3   5   2      614.61      577.58    178.63 o 
   4   5   2     1520.51     1596.73    148.50 o 
   5   5   2       28.67     -132.99    135.60 o 
   6   5   2      421.59      456.34    177.32 o 
   7   5   2      412.38      826.63    268.59 o 
   8   5   2        0.02      206.01    305.10 o 
   9   5   2        5.15      195.58    328.57 o 
  -8   6   2      110.20       67.80    312.92 o 
  -7   6   2        0.33      169.50    258.16 o 
  -6   6   2     1648.29     1741.93    219.04 o 
  -5   6   2      201.86      125.55    119.00 o 
  -4   6   2     2393.39     2648.55    172.11 o 
  -3   6   2      419.46      379.08     46.94 o 
  -2   6   2     6079.34     6560.46    439.36 o 
  -1   6   2      908.45     1011.31     77.95 o 
   0   6   2     1325.47     1823.23     93.34 o 
   1   6   2     2151.14     2401.43     72.88 o 
   2   6   2    16008.05    14781.60    757.53 o 
   3   6   2     1685.13     1595.13    149.94 o 
   4   6   2     1847.09     1826.41    151.17 o 
   5   6   2     1302.85     1253.71    241.21 o 
   6   6   2        8.76        2.61    245.12 o 
   7   6   2       13.49      164.28    216.44 o 
   8   6   2      558.06      860.53    336.39 o 
   9   6   2      111.89      166.89    247.73 o 
  -8   7   2      508.80      409.40    260.77 o 
  -7   7   2        5.05       96.48    263.38 o 
  -6   7   2     1369.77     1621.97    271.20 o 
  -5   7   2      369.63      308.76    117.64 o 
  -4   7   2     6481.02     6472.67    790.13 o 
  -3   7   2      120.40      141.53    116.99 o 
  -2   7   2      279.82      338.44     62.21 o 
  -1   7   2    10611.59    13472.65    652.41 o 
   0   7   2      343.60      296.30     44.08 o 
   1   7   2     7900.77     9363.48    204.83 o 
   2   7   2     5293.39     6357.83    190.21 o 
   3   7   2     4166.49     3793.45    217.74 o 
   4   7   2      108.65      156.98    123.64 o 
   5   7   2      828.06     1077.53    180.00 o 
   6   7   2        8.23        2.61    185.14 o 
   7   7   2       44.61       75.62    299.88 o 
   8   7   2       79.57      344.21    252.94 o 
  -8   8   2       32.20      -52.15    263.38 o 
  -7   8   2        1.17      -36.51    200.79 o 
  -6   8   2      619.36      651.92    260.77 o 
  -5   8   2       38.23      -36.86    144.67 o 
  -4   8   2      738.71      674.05    142.89 o 
  -3   8   2      535.92      589.08    119.11 o 
  -2   8   2     4830.60     4905.62    426.35 o 
  -1   8   2    17305.46    22784.06    918.46 o 
   0   8   2    16177.44    18239.03    339.02 o 
   1   8   2     1868.67     2193.15    103.85 o 
   2   8   2      873.58      687.58    207.31 o 
   3   8   2      103.87      128.52    159.07 o 
   4   8   2     4317.08     4220.87    206.69 o 
   5   8   2       29.35       17.03    195.58 o 
   6   8   2       83.38      142.67    137.70 o 
   7   8   2      308.70      367.68    331.17 o 
   8   8   2        1.81      432.87    265.98 o 
  -7   9   2      145.06     -119.95    297.27 o 
  -6   9   2      107.62      229.48    206.01 o 
  -5   9   2      257.35      218.73    120.68 o 
  -4   9   2      733.75      647.81    144.50 o 
  -3   9   2       16.96      154.18    143.96 o 
  -2   9   2    12240.82    12770.61    610.20 o 
  -1   9   2     2112.59     2252.86    145.13 o 
   0   9   2    10905.21    12912.59    328.01 o 
   1   9   2     2583.93     2683.56    148.47 o 
   2   9   2     2071.45     1925.36    220.35 o 
   3   9   2      331.19      301.01    150.35 o 
   4   9   2     2077.88     2129.41    366.38 o 
   5   9   2      205.89      287.97    153.30 o 
   6   9   2      674.91      808.60    230.13 o 
   7   9   2       10.50      -36.51    331.17 o 
   8   9   2      128.45      245.12    263.38 o 
  -7  10   2       34.65      -10.43    237.30 o 
  -6  10   2       34.55     -213.83    279.02 o 
  -5  10   2      360.02      246.86    192.32 o 
  -4  10   2      246.82      308.97    172.14 o 
  -3  10   2       18.88      209.31    137.36 o 
  -2  10   2     3009.30     3165.19    176.05 o 
  -1  10   2       31.25       39.44    122.56 o 
   0  10   2     2104.81     1835.15    351.92 o 
   1  10   2      945.41      933.13    121.05 o 
   2  10   2       53.71      149.79    176.02 o 
   3  10   2      277.04      412.90    160.15 o 
   4  10   2      473.03      399.21    190.31 o 
   5  10   2      632.73      570.36    189.35 o 
   6  10   2       10.99       32.60    190.98 o 
   7  10   2      178.78       67.80    245.12 o 
  -6  11   2       21.81       86.05    221.65 o 
  -5  11   2      603.91      954.35    206.01 o 
  -4  11   2     1373.76     1712.81    211.63 o 
  -3  11   2     1077.32     1129.66    186.69 o 
  -2  11   2       11.88      136.78    160.31 o 
  -1  11   2      165.34      265.25    143.19 o 
   0  11   2     3665.59     4367.85    331.17 o 
   1  11   2      195.88      -79.85    127.31 o 
   2  11   2      389.03      194.48    137.41 o 
   3  11   2     1300.08     1309.55    182.82 o 
   4  11   2      966.14      954.54    206.53 o 
   5  11   2      226.27      411.43    219.92 o 
   6  11   2       17.21      100.56    241.74 o 
   7  11   2       46.55       39.12    255.55 o 
  -6  12   2       36.05      -13.04    234.69 o 
  -5  12   2      285.22       85.40    179.03 o 
  -4  12   2      150.76      217.65    152.11 o 
  -3  12   2     1354.85     1122.60    163.82 o 
  -2  12   2       31.04      -87.37    133.18 o 
  -1  12   2       54.57       91.27    213.83 o 
   0  12   2      589.46      730.15    242.51 o 
   1  12   2       69.28      -73.01    229.48 o 
   2  12   2     4817.35     4528.34    223.01 o 
   3  12   2       10.02       -7.37    170.58 o 
   4  12   2      121.35       37.06    196.77 o 
   5  12   2      594.26      490.24    204.67 o 
   6  12   2       21.95      148.34    199.87 o 
  -5  13   2      331.96      293.97    238.14 o 
  -4  13   2        0.13       -5.97    224.93 o 
  -3  13   2      415.14      348.78    214.98 o 
  -2  13   2      700.72      881.39    284.24 o 
  -1  13   2        0.15       41.72    250.34 o 
   0  13   2       78.42      281.63    331.17 o 
   1  13   2     4258.58     3781.13    365.07 o 
   2  13   2     1234.98     1118.69    312.92 o 
   3  13   2      208.47      355.48    267.29 o 
   4  13   2      117.74       48.45    185.80 o 
   5  13   2      239.45      110.35    234.43 o 
  -4  14   2       54.59       38.86    256.86 o 
  -3  14   2       13.90      307.71    378.11 o 
  -2  14   2       83.78      232.08    263.38 o 
  -1  14   2      519.53      359.86    383.33 o 
   0  14   2      189.44      127.78    265.98 o 
   1  14   2     1686.45     1543.74    310.31 o 
   2  14   2      150.55      112.13    404.19 o 
   3  14   2      938.54     1022.21    406.80 o 
   4  14   2       59.02       46.95    164.24 o 
   5  14   2       33.66       53.24    337.69 o 
  -3  15   2      202.24      216.44    292.06 o 
  -2  15   2     2766.38     2811.07    391.15 o 
  -1  15   2       16.80     -109.52    401.58 o 
   0  15   2      226.10      756.23    404.19 o 
   1  15   2      380.38      211.22    299.88 o 
   2  15   2        1.41      323.35    448.52 o 
   3  15   2      730.68      375.51    305.10 o 
   0  16   2     1532.74     1293.41    370.29 o 
   1  16   2      606.79      719.72    456.34 o 
  -3 -15   3      336.04      125.17    456.34 o 
  -2 -15   3     1079.12      667.56    333.78 o 
  -1 -15   3      127.70      273.81    305.10 o 
   0 -15   3     1512.91     1069.15    328.57 o 
   1 -15   3      109.12      422.44    406.80 o 
   2 -15   3      342.66      325.96    370.29 o 
   3 -15   3      613.12      758.83    372.90 o 
  -4 -14   3       82.76      204.30    201.14 o 
  -3 -14   3      649.53      761.44    443.30 o 
  -2 -14   3       52.93       52.15    365.07 o 
  -1 -14   3       28.28      -13.04    362.47 o 
   0 -14   3     3243.92     3697.68    451.13 o 
   1 -14   3      294.76      320.74    284.24 o 
   2 -14   3       15.44     -135.60    237.30 o 
   3 -14   3      793.42      831.85    362.47 o 
   4 -14   3        1.68      265.98    252.94 o 
  -5 -13   3      847.56      331.17    226.87 o 
  -4 -13   3       44.45       -8.06    205.98 o 
  -3 -13   3      875.55     1051.70    207.71 o 
  -2 -13   3      398.49      323.35    255.55 o 
  -1 -13   3        1.86       49.55    333.78 o 
   0 -13   3      493.83      555.43    365.07 o 
   1 -13   3      791.56      547.61    255.55 o 
   2 -13   3      502.57      779.69    260.77 o 
   3 -13   3      242.60      174.71    346.82 o 
   4 -13   3      210.62      542.40    362.47 o 
   5 -13   3      172.73      401.58    307.71 o 
  -6 -12   3       42.80      362.47    239.91 o 
  -5 -12   3        2.52      -78.23    252.94 o 
  -4 -12   3      505.20      446.83    194.40 o 
  -3 -12   3     3656.59     3173.43    222.96 o 
  -2 -12   3     1270.88      921.85    150.45 o 
  -1 -12   3      121.65      234.69    307.71 o 
   0 -12   3      545.57      555.43    250.34 o 
   1 -12   3      175.26      398.97    286.84 o 
   2 -12   3     2345.50     2320.83    279.02 o 
   3 -12   3     2292.88     2208.70    276.41 o 
   4 -12   3      728.74      511.10    224.26 o 
   5 -12   3        1.53       31.29    211.22 o 
   6 -12   3        3.22      119.95    211.22 o 
  -6 -11   3       11.44      166.89    271.20 o 
  -5 -11   3        3.90      177.32    245.12 o 
  -4 -11   3     1876.37     1776.92    208.58 o 
  -3 -11   3     2394.93     2142.26    202.59 o 
  -2 -11   3      882.92      817.15    161.50 o 
  -1 -11   3     1054.04     1103.05    302.49 o 
   0 -11   3      271.81      305.10    276.41 o 
   1 -11   3       56.10       18.25    255.55 o 
   2 -11   3      205.60      339.00    247.73 o 
   3 -11   3     2151.28     2500.76    315.53 o 
   4 -11   3      978.29     1103.05    276.41 o 
   5 -11   3        4.46       99.09    255.55 o 
   6 -11   3        2.94      140.81    265.98 o 
  -7 -10   3      144.86      109.52    284.24 o 
  -6 -10   3      257.78       15.65    190.36 o 
  -5 -10   3      176.55      152.79    130.30 o 
  -4 -10   3      177.59      290.67    174.87 o 
  -3 -10   3       34.59       78.63    117.01 o 
  -2 -10   3      604.62      726.29    144.91 o 
  -1 -10   3     1111.52     1338.46    141.15 o 
   0 -10   3     1253.60     1147.38    213.83 o 
   1 -10   3     2134.40     2313.01    318.14 o 
   2 -10   3      375.59      372.90    182.54 o 
   3 -10   3        7.63       88.66    166.89 o 
   4 -10   3       53.59      117.35    221.65 o 
   5 -10   3       71.71      198.18    232.08 o 
   6 -10   3       87.77      -18.25    232.08 o 
   7 -10   3      278.98      279.02    200.79 o 
  -7  -9   3      466.85      597.16    219.04 o 
  -6  -9   3       11.56      -39.12    195.58 o 
  -5  -9   3       65.97       73.12    153.28 o 
  -4  -9   3        0.73       -4.90    150.36 o 
  -3  -9   3      184.43      254.90    116.89 o 
  -2  -9   3     1342.02     1613.80    154.84 o 
  -1  -9   3     7072.26     7986.92    599.76 o 
   0  -9   3      481.04      399.60     85.68 o 
   1  -9   3       46.60        7.82    143.42 o 
   2  -9   3      723.08      737.97    169.50 o 
   3  -9   3       11.71      -33.90    192.97 o 
   4  -9   3     1891.57     1890.56    247.73 o 
   5  -9   3      223.86      148.64    211.22 o 
   6  -9   3        2.57       18.25    161.68 o 
   7  -9   3      160.31      187.75    179.93 o 
  -8  -8   3       22.19      221.65    299.88 o 
  -7  -8   3       16.64       57.37    203.40 o 
  -6  -8   3      167.87      247.73    195.58 o 
  -5  -8   3      498.61      480.12    202.09 o 
  -4  -8   3     1000.01      864.30    133.89 o 
  -3  -8   3       89.65      110.15    130.95 o 
  -2  -8   3     4133.43     4309.85    166.54 o 
  -1  -8   3     2176.65     2352.35    162.98 o 
   0  -8   3        4.80      -35.46     79.11 o 
   1  -8   3     4075.31     4654.45    277.72 o 
   2  -8   3      198.24      192.97    135.60 o 
   3  -8   3     3554.70     3061.41    219.04 o 
   4  -8   3        2.13       39.12    135.60 o 
   5  -8   3     2286.42     2417.31    265.98 o 
   6  -8   3      190.21      185.14    221.65 o 
   7  -8   3      130.63       62.58    234.69 o 
  -8  -7   3       90.42      336.39    213.83 o 
  -7  -7   3       28.40      216.44    273.81 o 
  -6  -7   3     3986.81     3163.11    265.98 o 
  -5  -7   3     2110.78     1859.99    292.06 o 
  -4  -7   3        3.90       87.50    118.75 o 
  -3  -7   3      277.49      188.23     90.15 o 
  -2  -7   3     8244.67     9564.69    245.12 o 
  -1  -7   3     1373.38     1733.96    148.64 o 
   0  -7   3     1074.71     1393.86    119.95 o 
   1  -7   3    14412.10    15795.78    509.80 o 
   2  -7   3     2207.70     2320.83    179.93 o 
   3  -7   3        0.45      -44.33    119.95 o 
   4  -7   3      334.54      417.23    182.54 o 
   5  -7   3     1377.65     1663.70    213.83 o 
   6  -7   3      237.53      404.19    159.07 o 
   7  -7   3       27.23       28.68    153.85 o 
  -8  -6   3       55.63      166.89    203.40 o 
  -7  -6   3      512.19      492.85    203.40 o 
  -6  -6   3      208.58      724.93    250.34 o 
  -5  -6   3       29.10      118.81    109.70 o 
  -4  -6   3      222.08      277.16    118.41 o 
  -3  -6   3     6149.17     6371.34    185.20 o 
  -2  -6   3      483.85      577.00    100.96 o 
  -1  -6   3      722.39      899.65     93.98 o 
   0  -6   3     1115.73     1193.32     82.68 o 
   1  -6   3     2175.67     2294.17     79.78 o 
   2  -6   3     1771.14     1953.15    192.97 o 
   3  -6   3    10769.01     9465.85    297.27 o 
   4  -6   3     2620.44     2193.05    172.11 o 
   5  -6   3      350.29      341.61    127.78 o 
   6  -6   3     2220.15     1958.36    224.26 o 
   7  -6   3       42.51      -33.90    140.81 o 
  -8  -5   3        2.06       20.86    192.97 o 
  -7  -5   3      266.90      375.51    195.58 o 
  -6  -5   3     1243.51     1324.70    208.61 o 
  -5  -5   3      535.75      413.95    152.55 o 
  -4  -5   3       83.84      176.85     90.88 o 
  -3  -5   3    19380.99    19480.48   1902.30 o 
  -2  -5   3      334.13      277.07     74.27 o 
  -1  -5   3     2893.95     2870.56    106.45 o 
   0  -5   3    20016.43    25227.13    903.56 o 
   1  -5   3     4175.86     4804.34    212.53 o 
   2  -5   3    16572.13    16838.06    316.83 o 
   3  -5   3     2904.92     2433.92    408.10 o 
   4  -5   3     4933.99     4519.10    226.87 o 
   5  -5   3      679.01      550.22    119.95 o 
   6  -5   3     1266.38     1090.01    153.85 o 
   7  -5   3       66.39       10.43    174.71 o 
   9  -5   3      123.74     -229.48    430.27 o 
  -9  -4   3       31.31      169.50    206.01 o 
  -8  -4   3      260.61      318.14    198.18 o 
  -7  -4   3       48.02       65.19    164.28 o 
  -6  -4   3      136.73       96.48    211.22 o 
  -5  -4   3      157.35      107.61    101.49 o 
  -4  -4   3      979.18      962.35    100.83 o 
  -3  -4   3     7978.95     7213.06    159.86 o 
  -2  -4   3     1632.80     1579.20     94.04 o 
  -1  -4   3     7541.04     6681.01    208.61 o 
   0  -4   3    69715.67    82852.64    627.15 o 
   1  -4   3    28037.29    29404.17   2519.01 o 
   2  -4   3     9539.41     8154.66    779.69 o 
   3  -4   3     3682.45     3199.14    166.89 o 
   4  -4   3     7344.28     7203.18    151.31 o 
   5  -4   3       31.20      132.99    138.21 o 
   6  -4   3      744.74      769.26    177.32 o 
   7  -4   3      472.49      367.68    138.21 o 
   9  -4   3       42.01     -289.45    378.11 o 
  -9  -3   3      104.15      482.42    213.83 o 
  -8  -3   3       88.35      375.51    260.77 o 
  -7  -3   3     1929.34     1960.97    216.44 o 
  -6  -3   3      184.59      186.39    146.03 o 
  -5  -3   3     1297.57     1350.76    131.80 o 
  -4  -3   3     2354.60     2150.54    252.94 o 
  -3  -3   3     8567.70     7906.39    136.69 o 
  -2  -3   3    13899.97    14631.48    456.72 o 
  -1  -3   3    74961.74    73163.78   5181.45 o 
   0  -3   3    20060.98    21977.98   1122.60 o 
   1  -3   3    44919.08    41942.22   1702.81 o 
   2  -3   3      238.81      146.72     52.33 o 
   3  -3   3       30.42        1.56     57.37 o 
   4  -3   3      256.21      315.37     58.85 o 
   5  -3   3      616.65      612.80    122.56 o 
   6  -3   3      593.89      463.95     91.15 o 
   7  -3   3      703.89      696.25    151.25 o 
   9  -3   3       16.80      -28.68    265.98 o 
  -9  -2   3       12.42      127.78    250.34 o 
  -8  -2   3      133.08      182.54    179.93 o 
  -7  -2   3       19.93      153.85    149.36 o 
  -6  -2   3     1680.31     1830.17    216.44 o 
  -5  -2   3       13.62      -34.64     89.45 o 
  -4  -2   3     2759.28     2465.60    119.81 o 
  -3  -2   3      613.00      701.25    212.53 o 
  -2  -2   3       23.55       36.63     44.04 o 
  -1  -2   3    14394.13    13346.81    173.41 o 
   0  -2   3     2993.21     2849.54    209.92 o 
   1  -2   3     4791.31     4788.20    737.97 o 
   2  -2   3      847.12      694.11     53.09 o 
   3  -2   3    18807.27    17802.61    343.59 o 
   4  -2   3    11597.18    10659.17    541.09 o 
   5  -2   3      218.58      120.14     74.99 o 
   6  -2   3      193.81       32.40     86.60 o 
   7  -2   3       17.65      -86.03    117.01 o 
   9  -2   3      274.45      187.75    263.38 o 
  -9  -1   3      120.07      276.41    239.91 o 
  -8  -1   3      209.28      192.46    157.76 o 
  -7  -1   3        2.43       98.93    115.29 o 
  -6  -1   3      124.98      153.29    121.26 o 
  -5  -1   3     3002.39     3010.08    148.01 o 
  -4  -1   3    14922.49    14478.40   1087.40 o 
  -3  -1   3     2425.43     2358.11    191.66 o 
  -2  -1   3    12216.01    12371.27    624.54 o 
  -1  -1   3     9076.74     8916.33    494.15 o 
   0  -1   3     3452.26     3283.36    325.96 o 
   1  -1   3     3634.83     3137.03    125.17 o 
   2  -1   3    26269.34    21921.55    529.36 o 
   3  -1   3     3476.93     3058.80    125.17 o 
   4  -1   3    20766.09    15745.13    271.20 o 
   5  -1   3       27.58      -57.37    101.70 o 
   6  -1   3        2.05      -31.29    119.95 o 
   7  -1   3       16.70      -43.83     90.68 o 
   9  -1   3        4.67     -339.00    323.35 o 
  -9   0   3       45.42       99.09    305.10 o 
  -8   0   3      404.81      627.24    171.16 o 
  -7   0   3       34.87       69.63    136.11 o 
  -6   0   3      100.64      165.58     97.86 o 
  -5   0   3      245.85      281.54    104.17 o 
  -4   0   3     8160.24     7923.62    571.96 o 
  -3   0   3      403.38      367.71     48.55 o 
  -2   0   3     2953.38     2817.88    461.56 o 
  -1   0   3      110.44      161.10     40.73 o 
   0   0   3      726.60     1629.80    146.03 o 
   1   0   3       32.28       33.90     54.76 o 
   2   0   3    11536.00    11187.84    561.95 o 
   3   0   3      261.34      117.35     59.98 o 
   4   0   3     4715.06     4652.09    172.11 o 
   5   0   3       59.39      104.31    114.74 o 
   6   0   3       50.45       70.41    138.21 o 
   7   0   3        7.46      -20.86    156.46 o 
   8   0   3      145.62       94.37    156.78 o 
  -9   1   3       45.95      258.16    310.31 o 
  -8   1   3       49.92       50.20    155.16 o 
  -7   1   3      458.48      427.03    107.62 o 
  -6   1   3      311.30      306.44     91.47 o 
  -5   1   3        0.08       31.01     59.18 o 
  -4   1   3    13561.23    13200.00    483.11 o 
  -3   1   3    21696.64    21781.69    335.02 o 
  -2   1   3    20609.88    17670.49    830.54 o 
  -1   1   3     3334.99     3578.42    340.30 o 
   0   1   3     3716.66     3663.36    295.74 o 
   1   1   3     1556.19     1580.25     86.05 o 
   2   1   3      255.55      425.05     70.41 o 
   3   1   3     4354.03     3911.51    148.64 o 
   4   1   3     1504.04     1147.38    106.91 o 
   5   1   3     2521.54     2367.77    153.85 o 
   6   1   3        8.45     -112.13    112.13 o 
   7   1   3        1.16      -23.47    174.71 o 
   8   1   3      133.91      224.26    153.85 o 
   9   1   3       40.87      -83.45    232.08 o 
  -9   2   3       39.69      -52.15    307.71 o 
  -8   2   3      158.46      114.74    195.58 o 
  -7   2   3      143.56      320.84    138.79 o 
  -6   2   3      542.66      619.75    122.97 o 
  -5   2   3       44.28       66.14     66.36 o 
  -4   2   3    14108.68    14687.38    304.02 o 
  -3   2   3     7276.52     7232.46    181.03 o 
  -2   2   3       45.94       82.80     54.55 o 
  -1   2   3       43.10       41.39     33.21 o 
   0   2   3      207.90      199.01     34.71 o 
   1   2   3     5244.18     5855.54    318.14 o 
   2   2   3     1412.22     1166.03     83.46 o 
   3   2   3     3343.04     3134.42    148.64 o 
   4   2   3     1523.47     1264.72    151.25 o 
   5   2   3      189.28       28.68    151.25 o 
   6   2   3      397.64      401.58    148.64 o 
   7   2   3      153.12      221.65    151.25 o 
   8   2   3       25.66     -127.78    156.46 o 
   9   2   3        0.62      112.13    252.94 o 
  -9   3   3       80.70      127.78    239.91 o 
  -8   3   3       27.18     -164.28    200.79 o 
  -7   3   3      521.24      797.95    260.77 o 
  -6   3   3     2080.47     2451.73    148.57 o 
  -5   3   3      247.34      257.97     68.06 o 
  -4   3   3      797.04      784.82     82.38 o 
  -3   3   3     7512.05     7108.07    422.15 o 
  -2   3   3    11046.89    11571.22    711.89 o 
  -1   3   3    78752.67    93681.80   1745.91 o 
   0   3   3    15922.67    21136.17    424.94 o 
   1   3   3    39271.04    42087.93   1376.42 o 
   2   3   3       19.28      -28.05     51.13 o 
   3   3   3      380.14      304.14     90.21 o 
   4   3   3     4658.25     4240.08    216.44 o 
   5   3   3     2059.23     1848.84    172.11 o 
   6   3   3       53.04       49.07    117.01 o 
   7   3   3     2312.50     3301.31    292.06 o 
   8   3   3        2.05       88.66    234.69 o 
   9   3   3       94.35       73.01    263.38 o 
  -8   4   3      124.74       41.72    216.44 o 
  -7   4   3      728.24      644.10    208.61 o 
  -6   4   3      857.59      930.94    190.36 o 
  -5   4   3      965.74      965.59     83.14 o 
  -4   4   3     4207.99     3943.35    247.21 o 
  -3   4   3     2080.46     2138.55     82.42 o 
  -2   4   3     5615.50     5342.79    285.27 o 
  -1   4   3    25456.67    27236.14   1949.24 o 
   0   4   3    50951.43    62481.02   2151.56 o 
   1   4   3     3142.46     2891.64    297.80 o 
   2   4   3     1184.48      998.78    189.06 o 
   3   4   3      806.46      757.51    159.07 o 
   4   4   3       65.85       96.48    153.85 o 
   5   4   3     1015.87      837.06    153.85 o 
   6   4   3      663.04      615.41    177.32 o 
   7   4   3      213.48      336.39    245.12 o 
   8   4   3        0.47      -31.29    179.93 o 
   9   4   3      200.90      237.30    208.61 o 
  -8   5   3        7.64     -268.59    312.92 o 
  -7   5   3       70.94       80.84    206.01 o 
  -6   5   3      324.39      252.94    169.50 o 
  -5   5   3     1694.76     1802.77    267.29 o 
  -4   5   3     4596.81     4449.37    283.19 o 
  -3   5   3    10025.08    10050.22    633.75 o 
  -2   5   3      282.01      291.77     59.28 o 
  -1   5   3     2691.38     3117.87     97.75 o 
   0   5   3     3938.21     4264.82    135.52 o 
   1   5   3     5776.17     6529.13    242.67 o 
   2   5   3     5930.52     4574.98   1387.28 o 
   3   5   3    15400.98    14869.01   1354.69 o 
   4   5   3     1709.39     1817.53    158.39 o 
   5   5   3      227.15      146.03    148.64 o 
   6   5   3     1741.21     1708.03    221.65 o 
   7   5   3       48.15      328.57    260.77 o 
   8   5   3      324.95      430.27    213.83 o 
   9   5   3      211.16      305.10    229.48 o 
  -8   6   3      112.68     -359.86    239.91 o 
  -7   6   3      464.50      537.18    294.67 o 
  -6   6   3      126.93      177.32    172.11 o 
  -5   6   3     1742.08     1798.71    237.30 o 
  -4   6   3       28.68       -9.23     93.98 o 
  -3   6   3     9966.78     9731.82    273.52 o 
  -2   6   3       10.43      -14.98     60.21 o 
  -1   6   3      843.10      902.57     91.51 o 
   0   6   3     4342.89     5072.49    290.86 o 
   1   6   3      875.07      949.79     74.14 o 
   2   6   3     3140.11     2998.87    292.06 o 
   3   6   3    10560.82    11084.17    349.43 o 
   4   6   3      936.96      759.80    127.94 o 
   5   6   3       39.50       52.38    149.32 o 
   6   6   3     2665.42     2899.73    315.53 o 
   7   6   3       55.02       80.84    271.20 o 
   8   6   3      251.97      245.12    219.04 o 
   9   6   3        0.01      289.45    237.30 o 
  -8   7   3        5.54     -252.94    341.61 o 
  -7   7   3      506.31      516.32    239.91 o 
  -6   7   3      912.46      967.45    258.16 o 
  -5   7   3     2550.82     2621.79    436.79 o 
  -4   7   3       54.95      -11.58    131.75 o 
  -3   7   3      127.57      100.57    116.56 o 
  -2   7   3     3954.12     3577.62    138.83 o 
  -1   7   3     5327.51     6059.65    337.57 o 
   0   7   3     1237.35     1555.88     83.93 o 
   1   7   3        0.94        5.31    132.99 o 
   2   7   3    14315.32    15132.06    406.80 o 
   3   7   3        7.22      -21.85     88.34 o 
   4   7   3       73.09      104.31    117.41 o 
   5   7   3     2363.82     2123.02    187.75 o 
   6   7   3     1027.70      936.15    213.83 o 
   7   7   3        0.99       20.86    200.79 o 
   8   7   3       29.31      -20.86    302.49 o 
  -7   8   3        3.99       41.72    237.30 o 
  -6   8   3      963.64     1076.97    271.20 o 
  -5   8   3      610.35      621.11    170.49 o 
  -4   8   3       15.65      116.64    122.53 o 
  -3   8   3     2223.06     2290.66    161.98 o 
  -2   8   3      255.00      366.79    125.72 o 
  -1   8   3      381.76      480.90     96.14 o 
   0   8   3       25.80       14.67     58.65 o 
   1   8   3       53.56      113.40     69.04 o 
   2   8   3     2699.76     2753.79    159.65 o 
   3   8   3      453.85      383.86    155.16 o 
   4   8   3     1489.31     1208.73    136.49 o 
   5   8   3     3948.90     3488.57    213.67 o 
   6   8   3      129.78       94.94    148.13 o 
   7   8   3      102.27      182.54    221.65 o 
   8   8   3       28.16      164.28    234.69 o 
  -7   9   3        2.86     -114.74    247.73 o 
  -6   9   3      150.50      -46.94    265.98 o 
  -5   9   3        2.69      -11.22    141.23 o 
  -4   9   3      209.70      264.73    134.63 o 
  -3   9   3       73.52      124.05    120.41 o 
  -2   9   3      433.57      602.40    183.84 o 
  -1   9   3     8545.05     9867.59    688.43 o 
   0   9   3      834.92      809.65     71.57 o 
   1   9   3     1293.43     1265.63    157.75 o 
   2   9   3     7353.50     6644.05    400.28 o 
   3   9   3       62.15       35.09    142.12 o 
   4   9   3     1625.97     1611.76    189.08 o 
   5   9   3       21.74      143.42    165.83 o 
   6   9   3      420.15      329.34    169.50 o 
   7   9   3      937.37      985.70    258.16 o 
   8   9   3        8.13      276.41    252.94 o 
  -7  10   3       18.74      153.85    271.20 o 
  -6  10   3        1.73      -13.04    221.65 o 
  -5  10   3      705.69      694.95    195.45 o 
  -4  10   3     1990.37     1979.34    260.77 o 
  -3  10   3      319.54      393.53    147.37 o 
  -2  10   3     9615.20    11001.30    286.31 o 
  -1  10   3    11620.19    13037.42    284.28 o 
   0  10   3     1635.85     1486.51    317.12 o 
   1  10   3        0.68      -17.81     84.58 o 
   2  10   3     1371.38     1170.16    160.37 o 
   3  10   3       19.74      -93.45    134.39 o 
   4  10   3     2494.14     2219.74    175.79 o 
   5  10   3       69.74      132.04    160.67 o 
   6  10   3     1418.53     1498.98    248.38 o 
   7  10   3      471.79      289.45    245.12 o 
  -6  11   3        0.13       -2.61    310.31 o 
  -5  11   3        7.61       -6.52    147.51 o 
  -4  11   3     2200.11     2172.66    185.20 o 
  -3  11   3      940.15      962.18    176.09 o 
  -2  11   3     2581.00     2568.36    192.32 o 
  -1  11   3     1494.62     1514.42    156.63 o 
   0  11   3      125.05      117.35    265.98 o 
   1  11   3      117.42       95.24    135.60 o 
   2  11   3     1212.39      927.21    146.95 o 
   3  11   3     3882.67     3545.48    436.79 o 
   4  11   3     1890.20     1635.91    212.20 o 
   5  11   3       35.34      -46.94    182.52 o 
   6  11   3       87.12      243.39    239.91 o 
   7  11   3       21.95       41.00    405.49 o 
  -5  12   3      104.78      -13.26    242.51 o 
  -4  12   3      317.06      177.20    175.68 o 
  -3  12   3     1460.40     1501.86    218.67 o 
  -2  12   3      700.90      695.42    173.41 o 
  -1  12   3      108.46      140.81    232.08 o 
   0  12   3       74.66      242.51    299.88 o 
   1  12   3      123.29       52.15    234.69 o 
   2  12   3     2281.41     2302.24    470.69 o 
   3  12   3     6721.64     5996.30    277.72 o 
   4  12   3      141.95      130.90    199.23 o 
   5  12   3      196.73      312.59    183.24 o 
   6  12   3        2.19       47.83    215.71 o 
  -5  13   3     1023.30     1003.75    210.64 o 
  -4  13   3       77.57       81.03    198.73 o 
  -3  13   3      984.01      886.75    328.57 o 
  -2  13   3      501.55      618.02    352.04 o 
  -1  13   3      503.29      289.45    255.55 o 
   0  13   3      796.23      664.96    354.64 o 
   1  13   3        1.54      -59.98    328.57 o 
   2  13   3       81.14      255.55    383.33 o 
   3  13   3     2240.80     1904.64    208.88 o 
   4  13   3       22.33       -3.84    178.15 o 
   5  13   3      701.57      779.33    229.48 o 
  -4  14   3       84.81      214.49    220.54 o 
  -3  14   3     1587.51     1835.80    414.62 o 
  -2  14   3        1.02       88.66    370.29 o 
  -1  14   3        3.51      208.61    362.47 o 
   0  14   3     3500.35     3948.02    466.77 o 
   1  14   3       66.89      440.70    378.11 o 
   2  14   3      132.76      -20.86    276.41 o 
   3  14   3      713.58      735.36    396.37 o 
   4  14   3       27.75       27.59    182.30 o 
  -2  15   3        6.78      276.41    412.01 o 
  -1  15   3       50.74     -198.18    271.20 o 
   0  15   3      690.10      873.57    307.71 o 
   1  15   3        9.60        0.00    396.37 o 
   2  15   3     1294.60     1778.43    466.77 o 
   3  15   3       21.53       13.04    315.53 o 
  -2 -15   4      141.92      192.97    406.80 o 
  -1 -15   4       89.41      276.41    412.01 o 
   0 -15   4      339.92      325.96    302.49 o 
   1 -15   4       42.63      -31.29    388.54 o 
   2 -15   4      531.55      675.39    367.68 o 
  -4 -14   4        2.17      -13.67    217.02 o 
  -3 -14   4        0.27       -2.61    297.27 o 
  -2 -14   4        7.98       -5.22    268.59 o 
  -1 -14   4       44.54     -114.74    359.86 o 
   0 -14   4      223.10      597.16    294.67 o 
   1 -14   4      539.94      200.79    273.81 o 
   2 -14   4        1.42      179.93    250.34 o 
   3 -14   4      564.71      706.68    367.68 o 
   4 -14   4        9.86      -20.86    271.20 o 
  -5 -13   4      492.75      135.60    200.79 o 
  -4 -13   4       93.35      166.83    147.28 o 
  -3 -13   4      919.29      716.12    177.70 o 
  -2 -13   4     1922.12     2193.05    406.80 o 
  -1 -13   4       30.78      179.93    346.82 o 
   0 -13   4        0.27     -318.14    328.57 o 
   1 -13   4       58.20      245.12    226.87 o 
   2 -13   4      843.18     1035.25    346.82 o 
   3 -13   4     1479.73     1121.30    294.67 o 
   4 -13   4       14.43       26.08    294.67 o 
   5 -13   4      406.45      166.89    310.31 o 
  -6 -12   4       16.95       20.86    206.01 o 
  -5 -12   4      649.02      401.58    195.58 o 
  -4 -12   4       44.30      -75.47    192.88 o 
  -3 -12   4      497.91      424.77    139.77 o 
  -2 -12   4     1446.52     1282.03    252.94 o 
  -1 -12   4      833.17     1134.34    336.39 o 
   0 -12   4       52.02       96.48    232.08 o 
   1 -12   4       93.28      224.26    208.61 o 
   2 -12   4        1.23      182.54    320.74 o 
   3 -12   4     1935.14     1927.07    260.77 o 
   4 -12   4        9.28     -106.91    208.61 o 
   5 -12   4      406.78      185.14    208.61 o 
   6 -12   4        0.61      -28.68    206.01 o 
  -6 -11   4        7.27       13.04    281.63 o 
  -5 -11   4       18.88       99.09    258.16 o 
  -4 -11   4        5.42       39.37    184.13 o 
  -3 -11   4     2164.13     2354.97    210.33 o 
  -2 -11   4      952.35      942.85    314.22 o 
  -1 -11   4       75.02      125.17    208.61 o 
   0 -11   4      909.04      949.19    221.65 o 
   1 -11   4      312.91      477.20    216.44 o 
   2 -11   4      492.34      325.96    187.75 o 
   3 -11   4      257.01      299.88    192.97 o 
   4 -11   4      110.04       96.48    187.75 o 
   5 -11   4      215.56      310.31    258.16 o 
   6 -11   4      279.97      260.77    198.18 o 
  -7 -10   4       21.60       62.58    221.65 o 
  -6 -10   4      410.57      453.74    294.67 o 
  -5 -10   4       43.12      -23.47    177.32 o 
  -4 -10   4      138.76      123.41    174.80 o 
  -3 -10   4      539.96      594.73    141.74 o 
  -2 -10   4     9269.59     9566.76    715.81 o 
  -1 -10   4     5861.69     6146.25    492.85 o 
   0 -10   4       33.79       78.23    172.11 o 
   1 -10   4     1692.72     1713.24    260.77 o 
   2 -10   4     1558.72     1434.22    260.77 o 
   3 -10   4        2.50      109.52    169.50 o 
   4 -10   4      887.02      685.82    185.14 o 
   5 -10   4       26.62      -13.04    164.28 o 
   6 -10   4      604.22      591.94    200.79 o 
   7 -10   4      193.04      537.18    263.38 o 
  -7  -9   4       85.32      179.93    221.65 o 
  -6  -9   4       57.70       15.65    190.36 o 
  -5  -9   4      884.07     1074.36    260.77 o 
  -4  -9   4      157.66      -55.26    154.36 o 
  -3  -9   4       55.48       77.02    140.85 o 
  -2  -9   4    10667.36    11386.31    307.71 o 
  -1  -9   4     2993.40     3117.04    216.44 o 
   0  -9   4    16530.18    17858.53   2401.67 o 
   1  -9   4     9684.97    10360.29    388.54 o 
   2  -9   4     6238.86     6503.54    339.00 o 
   3  -9   4     1094.48     1040.46    179.93 o 
   4  -9   4      561.99      636.27    174.71 o 
   5  -9   4      148.79      286.84    164.28 o 
   6  -9   4      127.00      242.51    174.71 o 
   7  -9   4       97.45      166.89    255.55 o 
  -8  -8   4      135.49      325.96    318.14 o 
  -7  -8   4      167.40      367.68    292.06 o 
  -6  -8   4      421.04      378.11    208.61 o 
  -5  -8   4       13.65      -20.86    174.71 o 
  -4  -8   4      891.63      991.10    137.82 o 
  -3  -8   4      657.67      470.11    104.63 o 
  -2  -8   4     2687.47     2324.78    307.71 o 
  -1  -8   4     2376.43     2396.16    137.95 o 
   0  -8   4     9729.38    11294.21   1088.70 o 
   1  -8   4    12111.58    13302.59    451.13 o 
   2  -8   4     6742.67     6821.67    289.45 o 
   3  -8   4       36.19       59.98    132.99 o 
   4  -8   4      289.60      135.60    148.64 o 
   5  -8   4      129.34      211.22    161.68 o 
   6  -8   4      312.88      135.60    161.68 o 
   7  -8   4       38.81       31.29    172.11 o 
   8  -8   4        4.62      -73.01    185.14 o 
  -8  -7   4      128.31      148.64    307.71 o 
  -7  -7   4       85.04      140.81    273.81 o 
  -6  -7   4      787.70      453.74    200.79 o 
  -5  -7   4     1141.66     1382.07    245.12 o 
  -4  -7   4     1560.18     1406.74    134.39 o 
  -3  -7   4     5184.41     5640.49    628.45 o 
  -2  -7   4     2642.10     2839.93    152.11 o 
  -1  -7   4     2639.84     2569.31    350.73 o 
   0  -7   4     1879.69     2108.52    134.30 o 
   1  -7   4     3208.49     3212.65    221.65 o 
   2  -7   4     5613.91     6085.70    241.21 o 
   3  -7   4       39.78      112.13    130.38 o 
   4  -7   4     3236.74     2831.93    208.61 o 
   5  -7   4      175.55       93.88    132.99 o 
   6  -7   4     1026.58     1282.98    224.26 o 
   7  -7   4       36.22      396.37    216.44 o 
   8  -7   4      225.26      185.14    232.08 o 
  -8  -6   4      121.97      109.52    224.26 o 
  -7  -6   4       40.08      -62.58    182.54 o 
  -6  -6   4     1461.97     1488.98    219.04 o 
  -5  -6   4     3025.12     2751.10    219.04 o 
  -4  -6   4    11114.02    10481.97    247.06 o 
  -3  -6   4       58.40        5.78     90.08 o 
  -2  -6   4    15513.29    18163.66    408.10 o 
  -1  -6   4       47.44       29.32     73.01 o 
   0  -6   4     8328.35    10346.25    258.16 o 
   1  -6   4     3225.42     3401.80    292.06 o 
   2  -6   4     4152.77     4235.54    100.82 o 
   3  -6   4      591.90      518.93    119.95 o 
   4  -6   4     3244.65     2957.10    200.79 o 
   5  -6   4       94.75      140.81    161.68 o 
   6  -6   4      889.91      941.37    161.68 o 
   7  -6   4        3.70     -140.81    185.14 o 
   8  -6   4       58.81      135.60    166.89 o 
  -8  -5   4        1.14       54.76    208.61 o 
  -7  -5   4      344.84      346.82    187.75 o 
  -6  -5   4     1201.09     1598.50    255.55 o 
  -5  -5   4      601.34      656.25    137.35 o 
  -4  -5   4     6159.72     5236.61    297.58 o 
  -3  -5   4        0.56     -135.33     90.22 o 
  -2  -5   4        4.10       41.66     82.91 o 
  -1  -5   4      123.12      187.87     60.77 o 
   0  -5   4    11943.22    13002.84    187.31 o 
   1  -5   4     4827.11     5019.39    147.33 o 
   2  -5   4     5280.60     5313.55    118.65 o 
   3  -5   4     2690.99     2210.46    140.81 o 
   4  -5   4       27.06      -65.19    135.60 o 
   5  -5   4        0.95       13.04    143.42 o 
   6  -5   4      333.79      406.80    174.71 o 
   7  -5   4       31.79       52.15    182.54 o 
   8  -5   4       50.68      -96.48    146.03 o 
  -8  -4   4      157.80      114.74    198.18 o 
  -7  -4   4      105.74      195.58    234.69 o 
  -6  -4   4      122.34      295.88    125.40 o 
  -5  -4   4      334.24      460.99    130.08 o 
  -4  -4   4     8592.19     8572.39    732.42 o 
  -3  -4   4     2214.00     1999.59    247.20 o 
  -2  -4   4      197.75      157.13     63.83 o 
  -1  -4   4    12350.01    11125.13    173.21 o 
   0  -4   4    28781.71    34035.32    428.96 o 
   1  -4   4      438.24      544.14     66.08 o 
   2  -4   4       39.30      109.60     60.77 o 
   3  -4   4     1262.92     1061.44     93.17 o 
   4  -4   4       89.74       44.33    130.38 o 
   5  -4   4     1585.33     1369.03    153.85 o 
   6  -4   4      160.50      135.60    169.50 o 
   7  -4   4      100.68      393.76    198.18 o 
   8  -4   4        5.53      -23.47    200.79 o 
  -9  -3   4       37.18      247.73    206.01 o 
  -8  -3   4      300.12      312.92    258.16 o 
  -7  -3   4        1.54       10.43    224.26 o 
  -6  -3   4      962.47     1056.78    156.70 o 
  -5  -3   4     1340.73     1451.49    135.11 o 
  -4  -3   4       95.91       26.64     95.86 o 
  -3  -3   4      288.21      289.26     60.05 o 
  -2  -3   4       29.85       -9.67     56.98 o 
  -1  -3   4     3247.75     3157.87    103.00 o 
   0  -3   4       11.05       78.98     58.67 o 
   1  -3   4    11365.50    11287.20    241.21 o 
   2  -3   4        8.21       34.29     58.36 o 
   3  -3   4      952.09      904.02    104.31 o 
   4  -3   4     4310.95     4122.65    139.58 o 
   5  -3   4       16.74       14.78     90.26 o 
   6  -3   4      283.38      263.38    198.18 o 
   7  -3   4       12.82       91.27    208.61 o 
   8  -3   4      162.90      135.60    213.83 o 
  -9  -2   4        5.04      -13.04    273.81 o 
  -8  -2   4      268.92      281.63    182.54 o 
  -7  -2   4     1005.83     1088.23    168.71 o 
  -6  -2   4     3035.25     3143.91    263.37 o 
  -5  -2   4        7.78      -16.20     81.67 o 
  -4  -2   4    22786.31    23403.00    449.82 o 
  -3  -2   4      317.94      375.20     60.92 o 
  -2  -2   4    15753.81    15284.64    297.73 o 
  -1  -2   4       82.55       65.31     40.44 o 
   0  -2   4     5241.34     5229.27    109.64 o 
   1  -2   4    21290.28    20847.32    385.94 o 
   2  -2   4     3028.11     3017.27    110.22 o 
   3  -2   4      280.80      292.06     83.45 o 
   4  -2   4     8168.47     9921.94    271.20 o 
   5  -2   4        4.05        8.17     72.88 o 
   6  -2   4     1603.81     1431.61    192.97 o 
   7  -2   4       49.08       13.56    108.02 o 
   8  -2   4      109.72      242.51    258.16 o 
  -9  -1   4       48.20      140.81    260.77 o 
  -8  -1   4      244.58      352.82    177.83 o 
  -7  -1   4       69.33       66.86    121.94 o 
  -6  -1   4     2270.33     2524.11    258.16 o 
  -5  -1   4       76.08       46.23    111.45 o 
  -4  -1   4     7305.18     6354.36    162.14 o 
  -3  -1   4    13163.14    11414.60    251.64 o 
  -2  -1   4    48838.11    41442.78    373.84 o 
  -1  -1   4     4661.18     3929.83    122.01 o 
   0  -1   4      999.96     1361.21    138.21 o 
   1  -1   4     5891.94     5515.23    208.61 o 
   2  -1   4      322.02      307.71     62.58 o 
   3  -1   4     3340.60     3465.69    102.22 o 
   4  -1   4     9714.88    10042.78    573.69 o 
   5  -1   4      203.98      104.31     78.23 o 
   6  -1   4       66.69     -114.74    114.74 o 
   7  -1   4      635.53      618.02    153.85 o 
   8  -1   4        7.27      185.14    263.38 o 
   9  -1   4       40.17       75.62    357.25 o 
  -9   0   4       23.30      378.11    325.96 o 
  -8   0   4       35.30      143.81    167.02 o 
  -7   0   4       18.23       61.87    123.23 o 
  -6   0   4     1383.45     1589.34    359.86 o 
  -5   0   4      123.70      111.33     92.53 o 
  -4   0   4     4601.32     4382.41     86.85 o 
  -3   0   4      344.75      467.62    134.30 o 
  -2   0   4    38604.84    40799.33    402.89 o 
  -1   0   4       35.51      156.91     56.68 o 
   0   0   4    21126.31    15288.79    341.61 o 
   1   0   4       35.88      247.73     78.23 o 
   2   0   4       63.61       88.66     73.01 o 
   3   0   4     1159.91      947.94    198.18 o 
   4   0   4    57999.59    51251.21    545.00 o 
   5   0   4      178.65      258.16    119.95 o 
   6   0   4       72.99      -59.98    135.60 o 
   7   0   4      125.74       78.23    122.56 o 
   8   0   4       43.58      -62.58    187.75 o 
  -9   1   4       35.51       41.72    237.30 o 
  -8   1   4       74.91       83.32    129.52 o 
  -7   1   4      110.29      121.64    122.36 o 
  -6   1   4      686.27      698.48    106.01 o 
  -5   1   4     1659.72     1592.02    130.88 o 
  -4   1   4     3002.05     2838.21    209.84 o 
  -3   1   4     5535.00     5274.95    133.46 o 
  -2   1   4      108.37      346.74     57.54 o 
  -1   1   4      256.27      311.00     39.15 o 
   0   1   4    10552.87    10453.64    324.04 o 
   1   1   4     9077.14     7572.68    187.75 o 
   2   1   4       29.84       65.65     44.86 o 
   3   1   4       95.12      172.11     88.66 o 
   4   1   4    13827.24     9838.75    237.30 o 
   5   1   4     2957.05     3087.49    187.75 o 
   6   1   4     3888.12     4000.17    229.48 o 
   7   1   4      181.54      443.30    179.93 o 
   8   1   4      250.79      482.42    216.44 o 
   9   1   4       26.86      104.31    234.69 o 
  -9   2   4       66.93     -117.35    239.91 o 
  -8   2   4       75.20      255.55    268.59 o 
  -7   2   4      988.19     1473.80    160.38 o 
  -6   2   4     1591.78     1619.17    124.74 o 
  -5   2   4     2811.96     2579.15    152.55 o 
  -4   2   4     6685.74     6726.77    141.12 o 
  -3   2   4      376.93      341.64     52.56 o 
  -2   2   4    17521.15    18145.26    629.64 o 
  -1   2   4     2716.88     2399.49    189.41 o 
   0   2   4     6388.76     6508.68    116.08 o 
   1   2   4    21738.50    24657.07    412.01 o 
   2   2   4     5098.77     5497.99    128.92 o 
   3   2   4     1345.39     1212.57     99.09 o 
   4   2   4     6886.10     5280.54    192.97 o 
   5   2   4      350.92      190.36    106.91 o 
   6   2   4     3336.73     4232.25    247.73 o 
   7   2   4      437.19      638.88    159.07 o 
   8   2   4      297.19      268.59    166.89 o 
   9   2   4      143.96      362.47    200.79 o 
  -8   3   4        0.13        2.61    195.58 o 
  -7   3   4      234.56      325.96    247.73 o 
  -6   3   4     2891.67     3065.51    318.14 o 
  -5   3   4       32.85      127.26     93.10 o 
  -4   3   4     3063.91     2895.95    157.01 o 
  -3   3   4       17.95       -1.68     52.65 o 
  -2   3   4      127.12      199.71     49.07 o 
  -1   3   4      158.57      139.83     50.69 o 
   0   3   4     2841.36     3005.84     87.58 o 
   1   3   4     9600.45     9904.84    584.92 o 
   2   3   4       54.74       80.61     57.77 o 
   3   3   4     4328.97     3778.52    153.85 o 
   4   3   4     1112.54      923.12    140.81 o 
   5   3   4      276.33      237.30    114.74 o 
   6   3   4      237.66      315.53    179.93 o 
   7   3   4       43.23      208.61    151.25 o 
   8   3   4       52.54       33.90    226.87 o 
   9   3   4        4.62       88.66    195.58 o 
  -8   4   4        1.26      106.91    289.45 o 
  -7   4   4      103.56      161.68    190.36 o 
  -6   4   4       42.45      234.69    226.87 o 
  -5   4   4       84.77      105.38     92.10 o 
  -4   4   4      654.50      688.14     82.94 o 
  -3   4   4       26.40       96.11     94.56 o 
  -2   4   4     5963.71     6792.55    319.71 o 
  -1   4   4    18945.42    19091.10   1025.75 o 
   0   4   4     2551.60     3261.17    247.33 o 
   1   4   4     2558.91     2797.25    179.38 o 
   2   4   4    45058.46    41013.00   3057.50 o 
   3   4   4     5167.80     4652.00    513.71 o 
   4   4   4     1133.20      810.99    122.56 o 
   5   4   4        3.34       15.65    114.74 o 
   6   4   4     1653.01     1783.65    187.75 o 
   7   4   4       18.89      206.01    219.04 o 
   8   4   4      179.87      206.01    190.36 o 
   9   4   4      102.88      284.24    286.84 o 
  -8   5   4       19.97       -5.22    219.04 o 
  -7   5   4       63.25      140.81    195.58 o 
  -6   5   4     1484.49     1700.20    232.08 o 
  -5   5   4        6.99      138.21    153.85 o 
  -4   5   4      757.09      695.49     80.48 o 
  -3   5   4     1698.26     1749.20     84.64 o 
  -2   5   4      685.99      705.65     67.32 o 
  -1   5   4     5080.40     5703.64    298.56 o 
   0   5   4     2556.46     2889.87     91.37 o 
   1   5   4     1132.39     1155.94    141.14 o 
   2   5   4    22845.28    24134.83    953.11 o 
   3   5   4      157.18      116.14     81.53 o 
   4   5   4     1198.52     1064.60    121.66 o 
   5   5   4      214.42      117.35    132.99 o 
   6   5   4      971.26      850.10    174.71 o 
   7   5   4        2.85      132.99    229.48 o 
   8   5   4      133.32      325.96    265.98 o 
   9   5   4       46.37      417.23    310.31 o 
  -8   6   4       20.21      -18.25    328.57 o 
  -7   6   4      133.27      333.78    216.44 o 
  -6   6   4      483.96      526.75    198.18 o 
  -5   6   4      181.04      281.63    174.71 o 
  -4   6   4     7764.23     8224.86    387.24 o 
  -3   6   4       36.41       41.92     70.25 o 
  -2   6   4     8644.76     9652.37    812.22 o 
  -1   6   4      202.35      328.11     75.77 o 
   0   6   4    16463.00    19199.47    202.89 o 
   1   6   4     2831.59     2783.33    193.57 o 
   2   6   4     2294.58     2267.58    132.66 o 
   3   6   4     1055.42      883.11    220.35 o 
   4   6   4     7780.03     6159.04    844.89 o 
   5   6   4      194.03      125.17    140.81 o 
   6   6   4     1694.49     1937.50    219.04 o 
   7   6   4      114.13       46.94    252.94 o 
   8   6   4       97.79      279.02    286.84 o 
   9   6   4        0.04      -88.66    310.31 o 
  -8   7   4       40.39     -143.42    242.51 o 
  -7   7   4        2.42      237.30    307.71 o 
  -6   7   4     2766.77     3280.45    341.61 o 
  -5   7   4       45.14       80.84    182.54 o 
  -4   7   4     8118.24     9132.82    361.16 o 
  -3   7   4     3420.51     3681.40    196.88 o 
  -2   7   4     8444.58     8638.48    958.39 o 
  -1   7   4        5.92       -4.17     76.17 o 
   0   7   4      685.61      670.13     72.14 o 
   1   7   4     9037.37    10098.12    318.05 o 
   2   7   4      609.15      628.83    124.89 o 
   3   7   4     4510.86     3667.68    157.57 o 
   4   7   4     1701.42     1326.18    136.90 o 
   5   7   4     3601.20     3112.44    279.02 o 
   6   7   4      414.01      526.75    245.12 o 
   7   7   4      255.55      271.20    211.22 o 
   8   7   4       18.63       -7.82    221.65 o 
  -7   8   4      130.36      404.19    339.00 o 
  -6   8   4       73.53      135.60    294.67 o 
  -5   8   4        1.75     -145.40    135.85 o 
  -4   8   4     3263.05     3376.86    249.03 o 
  -3   8   4       56.69        6.80    120.59 o 
  -2   8   4      362.74      347.04    117.21 o 
  -1   8   4     1332.14     1417.06    108.34 o 
   0   8   4    13569.04    15655.04    868.76 o 
   1   8   4     9474.15    10146.97    336.49 o 
   2   8   4     5481.59     5274.46    187.86 o 
   3   8   4      259.57      144.06    132.99 o 
   4   8   4      953.41      899.06    144.12 o 
   5   8   4       31.95       88.66    175.24 o 
   6   8   4      792.38      717.11    208.61 o 
   7   8   4      302.73      764.05    302.49 o 
   8   8   4       44.94      117.35    318.14 o 
  -7   9   4      218.39      302.49    268.59 o 
  -6   9   4      166.98      245.12    312.92 o 
  -5   9   4      336.12      466.82    161.98 o 
  -4   9   4      556.88      710.43    151.00 o 
  -3   9   4      156.86       25.47    131.21 o 
  -2   9   4     7063.72     7326.71    224.39 o 
  -1   9   4      982.11     1157.61    155.66 o 
   0   9   4    24788.34    28453.64    954.84 o 
   1   9   4     6320.54     6599.29    164.55 o 
   2   9   4     6154.62     6890.78    672.78 o 
   3   9   4     1991.38     1425.30    131.21 o 
   4   9   4      859.28      660.37    137.41 o 
   5   9   4        7.72       -2.01    161.27 o 
   6   9   4       52.54       44.66    162.68 o 
   7   9   4      186.91      414.62    307.71 o 
   8   9   4       84.18      453.74    265.98 o 
  -6  10   4        4.41      -86.05    328.57 o 
  -5  10   4      614.33      681.67    206.12 o 
  -4  10   4       37.31       85.01    184.28 o 
  -3  10   4      842.68      906.52    160.26 o 
  -2  10   4      601.73      526.65    167.22 o 
  -1  10   4       93.69       94.97    150.96 o 
   0  10   4     5374.21     5328.94    409.40 o 
   1  10   4      274.67      281.09    103.75 o 
   2  10   4      250.04      179.77     98.41 o 
   3  10   4      423.32      180.90    152.29 o 
   4  10   4     2065.56     2032.06    196.88 o 
   5  10   4      269.92      252.82    164.63 o 
   6  10   4        2.43      -47.70    163.53 o 
   7  10   4      130.48      279.02    323.35 o 
  -6  11   4      275.39        7.82    265.98 o 
  -5  11   4       16.72      135.21    192.35 o 
  -4  11   4      274.16      217.37    160.39 o 
  -3  11   4      985.13     1234.04    190.07 o 
  -2  11   4      256.69      390.58    164.84 o 
  -1  11   4      441.23      507.97    167.33 o 
   0  11   4      745.06      915.29    307.71 o 
   1  11   4        3.28       -4.83    107.50 o 
   2  11   4     2080.68     2217.63    150.67 o 
   3  11   4      218.36       10.36    130.75 o 
   4  11   4       81.05      133.83    142.95 o 
   5  11   4      462.30      527.69    172.21 o 
   6  11   4       36.29      -31.04    201.60 o 
   7  11   4        9.93       57.37    346.82 o 
  -5  12   4        0.87      -87.81    236.81 o 
  -4  12   4        1.38      -37.29    166.87 o 
  -3  12   4     2028.51     2111.12    245.76 o 
  -2  12   4       86.31      148.64    170.74 o 
  -1  12   4     3563.81     4378.28    398.97 o 
   0  12   4        8.24      130.38    320.74 o 
   1  12   4      106.47       44.33    245.12 o 
   2  12   4      215.08      194.73    141.95 o 
   3  12   4      487.42      530.99    185.38 o 
   4  12   4     1144.63     1244.80    207.71 o 
   5  12   4      105.82       16.05    212.18 o 
   6  12   4        0.49      -60.19    242.51 o 
  -4  13   4       43.93       50.40    204.63 o 
  -3  13   4     1918.12     2412.06    269.07 o 
  -2  13   4       24.25     -143.42    252.94 o 
  -1  13   4     1022.74     1165.63    279.02 o 
   0  13   4      992.98     1056.11    271.20 o 
   1  13   4       52.33      -65.19    250.34 o 
   2  13   4      182.87      112.13    260.77 o 
   3  13   4     1415.13     1344.14    295.31 o 
   4  13   4      536.35      405.22    195.35 o 
   5  13   4      108.34       44.90    217.16 o 
  -3  14   4      189.09      490.24    385.94 o 
  -2  14   4       97.64       -2.61    375.51 o 
  -1  14   4       91.54       54.76    271.20 o 
   0  14   4       24.05        0.00    255.55 o 
   1  14   4      398.79      380.72    302.49 o 
   2  14   4      215.05      229.48    279.02 o 
   3  14   4      430.10      599.76    323.35 o 
   4  14   4       18.12       18.92    270.65 o 
  -2  15   4      157.64      224.26    286.84 o 
  -1  15   4        1.15      156.46    409.40 o 
   0  15   4     2599.06     2657.22    438.09 o 
   1  15   4       11.60      427.66    310.31 o 
   2  15   4        8.67      -83.45    385.94 o 
   3  15   4      151.00      385.94    346.82 o 
  -2 -15   5        5.78     -159.07    289.45 o 
  -1 -15   5      335.01      359.86    320.74 o 
   0 -15   5      658.28      526.75    419.84 o 
   1 -15   5       81.53      -44.33    292.06 o 
   2 -15   5      774.62      977.88    297.27 o 
  -4 -14   5       27.73      156.46    239.91 o 
  -3 -14   5     2117.01     2545.09    508.50 o 
  -2 -14   5      438.11       18.25    388.54 o 
  -1 -14   5      737.85      753.62    396.37 o 
   0 -14   5        6.23      153.85    286.84 o 
   1 -14   5        0.07      -96.48    250.34 o 
   2 -14   5     1534.46     1225.61    284.24 o 
   3 -14   5        8.34      200.79    372.90 o 
   4 -14   5       62.72       49.55    245.12 o 
  -5 -13   5      113.24      245.12    268.59 o 
  -4 -13   5        2.13       96.48    242.51 o 
  -3 -13   5     2562.30     1960.67    546.31 o 
  -2 -13   5       93.53       33.90    357.25 o 
  -1 -13   5     2174.71     2427.74    412.01 o 
   0 -13   5       98.28      398.97    349.43 o 
   1 -13   5       90.82       78.23    229.48 o 
   2 -13   5      586.54      610.20    268.59 o 
   3 -13   5       75.11      130.38    216.44 o 
   4 -13   5       98.03      315.53    315.53 o 
   5 -13   5        6.38       57.37    292.06 o 
  -5 -12   5      203.63       88.66    271.20 o 
  -4 -12   5       77.73       10.43    237.30 o 
  -3 -12   5       48.08     -135.41    171.18 o 
  -2 -12   5      505.55      521.84    152.10 o 
  -1 -12   5     7517.88     9596.24    534.57 o 
   0 -12   5      458.63      693.64    305.10 o 
   1 -12   5      405.58      315.53    219.04 o 
   2 -12   5      189.89      159.07    271.20 o 
   3 -12   5      433.77      464.17    232.08 o 
   4 -12   5      722.32      584.12    221.65 o 
   5 -12   5      369.66      404.19    219.04 o 
  -6 -11   5      178.59      109.52    221.65 o 
  -5 -11   5      140.65      109.52    260.77 o 
  -4 -11   5        2.49      -64.48    175.88 o 
  -3 -11   5       30.44       23.50    166.51 o 
  -2 -11   5     4478.09     4588.91    251.64 o 
  -1 -11   5     1848.02     1442.04    258.16 o 
   0 -11   5     1492.27     1147.38    224.26 o 
   1 -11   5      480.15      505.89    229.48 o 
   2 -11   5      204.16      341.61    206.01 o 
   3 -11   5        8.14       83.45    190.36 o 
   4 -11   5      312.71      213.83    190.36 o 
   5 -11   5      184.46      302.49    190.36 o 
   6 -11   5      384.98      341.61    208.61 o 
  -7 -10   5       10.31      265.98    318.14 o 
  -6 -10   5      348.37      565.87    286.84 o 
  -5 -10   5      990.53      990.92    211.22 o 
  -4 -10   5      316.24      413.21    151.20 o 
  -3 -10   5       71.21        7.40    121.77 o 
  -2 -10   5      540.82      564.89    219.04 o 
  -1 -10   5        1.37      -24.94    122.42 o 
   0 -10   5     3731.26     4459.12    367.68 o 
   1 -10   5       88.17       57.37    172.11 o 
   2 -10   5      186.06      127.78    172.11 o 
   3 -10   5     1207.17     1082.18    198.18 o 
   4 -10   5      430.58      552.83    182.54 o 
   5 -10   5       14.75       96.48    179.93 o 
   6 -10   5       14.25      161.68    185.14 o 
   7 -10   5       36.65      185.14    265.98 o 
  -7  -9   5      106.64      159.07    305.10 o 
  -6  -9   5      164.70      336.39    206.01 o 
  -5  -9   5     2706.37     2307.79    245.12 o 
  -4  -9   5       22.97      -15.23    125.45 o 
  -3  -9   5       31.78      125.40    143.68 o 
  -2  -9   5      471.74      592.91    127.66 o 
  -1  -9   5       49.61       33.22    105.05 o 
   0  -9   5     1604.45     1787.71    127.10 o 
   1  -9   5     1795.34     2120.04    252.94 o 
   2  -9   5      144.98       49.55    146.03 o 
   3  -9   5      651.67      719.72    219.04 o 
   4  -9   5        5.77      -23.47    213.83 o 
   5  -9   5       15.19       49.55    229.48 o 
   6  -9   5      160.93       44.33    242.51 o 
   7  -9   5       27.51      117.35    265.98 o 
  -7  -8   5       69.66      284.24    284.24 o 
  -6  -8   5      248.07      255.55    203.40 o 
  -5  -8   5       72.37      -15.65    219.04 o 
  -4  -8   5     1236.50     1022.97    147.09 o 
  -3  -8   5     2171.34     2078.53    182.54 o 
  -2  -8   5     3999.30     4220.69    187.34 o 
  -1  -8   5       75.07      191.82     93.22 o 
   0  -8   5     1373.50     1433.98    103.69 o 
   1  -8   5        6.35       57.37     73.77 o 
   2  -8   5      283.77      302.49    143.42 o 
   3  -8   5      307.38      385.94    151.25 o 
   4  -8   5      596.25      615.41    208.61 o 
   5  -8   5     1198.11     1382.07    192.97 o 
   6  -8   5       12.52       -7.82    153.85 o 
   7  -8   5      334.82      445.91    187.75 o 
   8  -8   5       64.28      179.93    250.34 o 
  -8  -7   5        0.50      -78.23    232.08 o 
  -7  -7   5       49.49      281.63    213.83 o 
  -6  -7   5      204.24      229.48    195.58 o 
  -5  -7   5       52.51       59.98    161.68 o 
  -4  -7   5    13860.16    12612.00    276.57 o 
  -3  -7   5     7870.97     7169.81    206.80 o 
  -2  -7   5      493.64      444.48    121.53 o 
  -1  -7   5      151.51      114.13     94.77 o 
   0  -7   5     3769.48     4300.72    190.36 o 
   1  -7   5     2342.90     2588.55    336.39 o 
   2  -7   5       28.04       66.65     61.37 o 
   3  -7   5     6664.95     5979.40    289.45 o 
   4  -7   5     2384.87     2305.18    226.87 o 
   5  -7   5      191.66      226.87    143.42 o 
   6  -7   5        4.90       10.43    148.64 o 
   7  -7   5      193.12      414.62    229.48 o 
   8  -7   5       63.73      -23.47    237.30 o 
  -8  -6   5      210.72      651.92    310.31 o 
  -7  -6   5       41.21      -13.04    187.75 o 
  -6  -6   5      604.25      469.38    187.75 o 
  -5  -6   5     1637.56     1856.66    263.38 o 
  -4  -6   5     4337.50     3856.42    256.86 o 
  -3  -6   5      793.04      643.65    107.29 o 
  -2  -6   5       10.29      -19.16     77.78 o 
  -1  -6   5     7394.07     6629.89    389.85 o 
   0  -6   5     4891.66     5614.64    599.76 o 
   1  -6   5      148.97      246.27     76.82 o 
   2  -6   5      528.03      589.00     70.43 o 
   3  -6   5      278.83      456.34    159.07 o 
   4  -6   5        4.81       96.48    153.85 o 
   5  -6   5     3199.22     2120.04    187.75 o 
   6  -6   5      577.25      404.19    148.64 o 
   7  -6   5      330.49      359.86    208.61 o 
   8  -6   5      155.40      -31.29    213.83 o 
  -8  -5   5       15.49       15.65    276.41 o 
  -7  -5   5     1390.51     1538.53    239.91 o 
  -6  -5   5      125.86       52.15    161.68 o 
  -5  -5   5      837.66      931.67    178.43 o 
  -4  -5   5       85.57      188.05     94.02 o 
  -3  -5   5     1947.56     1774.39    129.03 o 
  -2  -5   5     4725.26     4194.77    740.58 o 
  -1  -5   5    23341.32    24419.20    900.95 o 
   0  -5   5     4448.07     4533.16    425.05 o 
   1  -5   5     2592.19     2701.81     99.62 o 
   2  -5   5     2927.71     2684.61    105.76 o 
   3  -5   5      932.35      927.26    106.01 o 
   4  -5   5     4401.04     3395.19    192.97 o 
   5  -5   5      802.30      599.76    135.60 o 
   6  -5   5     1013.77      899.65    198.18 o 
   7  -5   5        3.13      -44.33    182.54 o 
   8  -5   5       81.46      106.91    166.89 o 
  -8  -4   5        9.83      112.13    265.98 o 
  -7  -4   5      145.17      140.81    234.69 o 
  -6  -4   5      201.07      167.27    263.38 o 
  -5  -4   5      730.41      716.29    134.52 o 
  -4  -4   5      172.57      205.94     84.11 o 
  -3  -4   5       51.61      -14.91     72.82 o 
  -2  -4   5     6845.93     7333.38    352.04 o 
  -1  -4   5    11518.92    10622.98    410.71 o 
   0  -4   5     3017.59     3230.92    108.04 o 
   1  -4   5    10798.52    10614.00    258.16 o 
   2  -4   5    15871.03    12681.61   1289.49 o 
   3  -4   5    13178.54    11784.63    477.20 o 
   4  -4   5     1583.79     1624.07    202.09 o 
   5  -4   5      703.42      440.70    174.71 o 
   6  -4   5     1063.92     1134.34    206.01 o 
   7  -4   5       48.37       23.47    200.79 o 
   8  -4   5      322.91      122.56    229.48 o 
  -8  -3   5        0.18      114.74    263.38 o 
  -7  -3   5       54.56       37.83    163.61 o 
  -6  -3   5        5.82       32.61    130.08 o 
  -5  -3   5     9750.54     9389.93    252.75 o 
  -4  -3   5     1535.35     1300.24    148.64 o 
  -3  -3   5     2237.12     2224.52     95.50 o 
  -2  -3   5    11152.23    11850.68   1899.69 o 
  -1  -3   5    12139.55    11460.27    367.68 o 
   0  -3   5      909.26      941.64     73.14 o 
   1  -3   5    31120.70    31220.90    466.77 o 
   2  -3   5     5708.25     5148.04    176.02 o 
   3  -3   5    12692.03    12186.81   1198.23 o 
   4  -3   5      689.24      706.54    105.05 o 
   5  -3   5      453.88      483.44    157.76 o 
   6  -3   5      166.11      127.78    151.25 o 
   7  -3   5       23.37       23.47    169.50 o 
   8  -3   5       74.69      279.02    247.73 o 
  -9  -2   5      106.81       91.27    208.61 o 
  -8  -2   5      263.37      297.27    250.34 o 
  -7  -2   5      189.46      268.59    160.95 o 
  -6  -2   5       67.07       93.28    124.60 o 
  -5  -2   5      800.36      805.37    126.48 o 
  -4  -2   5     2017.86     1935.61    130.08 o 
  -3  -2   5      161.09      174.21     90.92 o 
  -2  -2   5     1861.02     1746.55     69.43 o 
  -1  -2   5     1522.11     1342.86     63.90 o 
   0  -2   5      103.47       98.47     44.75 o 
   1  -2   5     9706.85     8916.33    710.59 o 
   2  -2   5      569.09      529.36    122.56 o 
   3  -2   5      200.17      229.48     93.88 o 
   4  -2   5      222.61      122.56    114.74 o 
   5  -2   5     4865.72     5712.78    305.10 o 
   6  -2   5     2069.41     3084.71    378.65 o 
   7  -2   5      220.17       46.94    174.71 o 
   8  -2   5       69.95     -135.60    190.36 o 
  -9  -1   5       18.65       65.19    258.16 o 
  -8  -1   5      469.49      708.03    188.45 o 
  -7  -1   5      684.92      870.72    165.83 o 
  -6  -1   5      333.91      405.77    140.98 o 
  -5  -1   5      113.94      290.48    121.03 o 
  -4  -1   5        8.58       84.22    118.65 o 
  -3  -1   5     7450.66     7504.09    565.87 o 
  -2  -1   5    23305.21    23422.69    838.37 o 
  -1  -1   5     5182.07     4835.44    254.65 o 
   0  -1   5     7682.65     6949.45    265.98 o 
   1  -1   5     6035.20     6135.86    276.41 o 
   2  -1   5     1195.71     1319.48    140.81 o 
   3  -1   5      958.34      998.74    119.95 o 
   4  -1   5     8731.85     9485.64    315.53 o 
   5  -1   5     3542.14     4001.25    202.09 o 
   6  -1   5     5077.65     7978.32    572.38 o 
   7  -1   5        2.49       60.74    194.00 o 
   8  -1   5        6.74     -200.79    289.45 o 
  -9   0   5       48.37      224.26    237.30 o 
  -8   0   5       84.97      159.12    175.51 o 
  -7   0   5      140.99       46.55    110.22 o 
  -6   0   5      963.19     1006.60    149.22 o 
  -5   0   5       49.35      107.78     82.42 o 
  -4   0   5      433.94      470.48     83.88 o 
  -3   0   5       98.23      196.05    144.73 o 
  -2   0   5      644.82      569.24     82.91 o 
  -1   0   5      311.24      424.27     80.01 o 
   0   0   5     5736.71     4503.45    211.22 o 
   1   0   5        5.13      -57.37    117.35 o 
   2   0   5     1994.03     1887.96    130.38 o 
   3   0   5       22.66       54.76     60.77 o 
   4   0   5    10989.31    12196.33    409.40 o 
   5   0   5      372.31      489.69    154.27 o 
   6   0   5     1048.11     1371.64    174.71 o 
   7   0   5       20.10       54.76    153.85 o 
   8   0   5       80.98       52.15    190.36 o 
  -9   1   5        1.74      109.52    320.74 o 
  -8   1   5       42.10      104.38    147.98 o 
  -7   1   5      686.09      632.97    122.51 o 
  -6   1   5      402.16      334.37    135.29 o 
  -5   1   5      917.53      878.13    121.78 o 
  -4   1   5      744.08      591.23     83.16 o 
  -3   1   5      377.52      467.71     81.67 o 
  -2   1   5    57127.71    56902.57   2698.94 o 
  -1   1   5    35873.70    36202.09    785.45 o 
   0   1   5    23895.24    22925.44   1590.68 o 
   1   1   5    11938.77     9510.18    263.38 o 
   2   1   5      778.39      745.79    109.52 o 
   3   1   5       42.87      106.14     78.23 o 
   4   1   5       22.91      120.70     87.62 o 
   5   1   5     1360.72     1181.28    148.64 o 
   6   1   5     3148.73     3371.72    208.61 o 
   7   1   5      239.40      393.76    127.78 o 
   8   1   5        5.03      -73.01    179.93 o 
   9   1   5       41.06     -122.56    219.04 o 
  -8   2   5       48.20      323.35    271.20 o 
  -7   2   5      265.91      329.79    145.83 o 
  -6   2   5     2014.19     2306.41    165.46 o 
  -5   2   5       70.67       44.26    107.12 o 
  -4   2   5      133.55      157.18     53.96 o 
  -3   2   5      152.78      153.85     71.91 o 
  -2   2   5    30029.94    28600.42    258.54 o 
  -1   2   5     2192.71     2071.63     96.84 o 
   0   2   5       30.29       52.23     56.80 o 
   1   2   5      890.86     1032.88     81.30 o 
   2   2   5      853.07      825.00    108.22 o 
   3   2   5    13868.18    14332.99    782.30 o 
   4   2   5      652.37      477.20    138.21 o 
   5   2   5      804.79      790.13    140.81 o 
   6   2   5     1379.74     1131.73    179.93 o 
   7   2   5      112.04       -2.61    172.11 o 
   8   2   5        2.97        5.22    198.18 o 
   9   2   5       16.78      -20.86    221.65 o 
  -8   3   5      139.69       18.25    276.41 o 
  -7   3   5      144.73      263.38    242.51 o 
  -6   3   5      190.59      200.79    129.02 o 
  -5   3   5     4505.91     4093.78    332.48 o 
  -4   3   5     4498.81     4168.46    349.44 o 
  -3   3   5     1239.47     1254.64     76.38 o 
  -2   3   5     7354.38     6926.18    120.04 o 
  -1   3   5    11941.72    11306.54    773.13 o 
   0   3   5      995.32      960.71     70.29 o 
   1   3   5    44396.54    45316.15    610.20 o 
   2   3   5    13330.03    11365.51    870.02 o 
   3   3   5    14249.43    13940.62    336.39 o 
   4   3   5      616.73      552.83    104.31 o 
   5   3   5       63.10      -31.29    143.42 o 
   6   3   5      805.73      928.33    200.79 o 
   7   3   5      119.08      148.64    206.01 o 
   8   3   5       26.02      143.42    229.48 o 
   9   3   5       23.87      -31.29    232.08 o 
  -8   4   5       69.29       49.55    213.83 o 
  -7   4   5      213.29      346.82    187.75 o 
  -6   4   5      363.80      224.26    219.04 o 
  -5   4   5     2222.31     1971.87    124.37 o 
  -4   4   5     5065.68     5265.58    294.86 o 
  -3   4   5     1486.44     1563.11     87.58 o 
  -2   4   5    18350.90    18780.08   1178.35 o 
  -1   4   5     5841.28     6383.32    157.28 o 
   0   4   5     1923.88     1658.26     81.05 o 
   1   4   5    10600.18    11655.44    183.86 o 
   2   4   5    24196.27    24485.50   1955.90 o 
   3   4   5     3749.14     3897.83    275.82 o 
   4   4   5       38.38       54.76     96.48 o 
   5   4   5      702.91      761.44    177.32 o 
   6   4   5       99.25       36.51    187.75 o 
   7   4   5       35.95       49.55    164.28 o 
   8   4   5       14.45      109.52    250.34 o 
   9   4   5       39.36      130.38    190.36 o 
  -8   5   5       41.79       -5.22    294.67 o 
  -7   5   5      942.45     1337.74    292.06 o 
  -6   5   5        0.26     -211.22    161.68 o 
  -5   5   5      367.94      219.04    213.83 o 
  -4   5   5     1933.33     1921.68     97.83 o 
  -3   5   5     4233.19     4437.42    249.13 o 
  -2   5   5    14995.09    15347.51    970.83 o 
  -1   5   5    17883.96    19617.18    437.54 o 
   0   5   5     4519.92     4743.82    118.28 o 
   1   5   5     6152.17     6210.34    394.86 o 
   2   5   5     5580.24     5638.26    186.96 o 
   3   5   5     1558.01     1342.44    119.66 o 
   4   5   5       19.41       -3.02     85.20 o 
   5   5   5     5199.60     4996.30    245.12 o 
   6   5   5      582.92      380.72    216.44 o 
   7   5   5       54.68       96.48    237.30 o 
   8   5   5       75.68      331.17    279.02 o 
   9   5   5        4.76       96.48    279.02 o 
  -8   6   5       21.95       28.68    307.71 o 
  -7   6   5      325.61      359.86    213.83 o 
  -6   6   5        1.61       62.58    185.14 o 
  -5   6   5     1939.07     1786.26    216.44 o 
  -4   6   5      513.17      518.41    115.23 o 
  -3   6   5     7073.66     7080.54    436.56 o 
  -2   6   5      836.67      843.19     86.31 o 
  -1   6   5    10891.32    12733.32    606.66 o 
   0   6   5     1588.42     1791.90     93.41 o 
   1   6   5       89.60       77.75     68.49 o 
   2   6   5        3.79        5.14     79.01 o 
   3   6   5      314.65      352.55    109.64 o 
   4   6   5       57.65      -18.54     93.55 o 
   5   6   5     1752.29     1353.38    179.93 o 
   6   6   5       58.32      -52.15    224.26 o 
   7   6   5       92.92       26.08    247.73 o 
   8   6   5      272.81      359.86    221.65 o 
  -7   7   5      190.22      135.60    219.04 o 
  -6   7   5      204.73      372.90    276.41 o 
  -5   7   5     2308.80     2211.31    299.88 o 
  -4   7   5      685.61      838.06    139.13 o 
  -3   7   5     6909.25     7196.77   1106.96 o 
  -2   7   5      194.98      164.44     89.20 o 
  -1   7   5      170.45      122.51     95.64 o 
   0   7   5     1771.44     1905.68    135.09 o 
   1   7   5    17111.33    18589.63    412.52 o 
   2   7   5       67.47       73.16     80.32 o 
   3   7   5      341.78      309.93    113.12 o 
   4   7   5     5170.31     5126.56    503.28 o 
   5   7   5        3.27       -8.44    135.07 o 
   6   7   5        1.33      182.54    234.69 o 
   7   7   5      869.36     1090.01    299.88 o 
   8   7   5       57.48      226.87    310.31 o 
  -7   8   5      268.33      192.97    232.08 o 
  -6   8   5      167.83       78.23    208.61 o 
  -5   8   5       51.03       91.27    192.97 o 
  -4   8   5     1736.76     1807.55    169.30 o 
  -3   8   5     2559.02     2855.40    189.81 o 
  -2   8   5       40.69       40.04    134.45 o 
  -1   8   5     1060.72      926.91    102.98 o 
   0   8   5     3522.21     3459.68    129.03 o 
   1   8   5     3866.73     4140.51    112.38 o 
   2   8   5       73.00       37.92    103.61 o 
   3   8   5     1354.74     1228.21    221.65 o 
   4   8   5     1627.67     1218.73    165.59 o 
   5   8   5      411.50      421.27    146.70 o 
   6   8   5      143.40      260.77    195.58 o 
   7   8   5      343.72      378.11    226.87 o 
   8   8   5        1.03       -5.22    229.48 o 
  -7   9   5        0.08       10.43    339.00 o 
  -6   9   5      475.57      398.97    242.51 o 
  -5   9   5      855.46      826.63    234.69 o 
  -4   9   5      132.98      156.64    179.93 o 
  -3   9   5      116.57       27.71    118.66 o 
  -2   9   5      908.24     1007.37    144.70 o 
  -1   9   5       58.07      126.47    118.01 o 
   0   9   5     1151.69     1268.89    111.27 o 
   1   9   5     7672.96     7658.09    245.09 o 
   2   9   5       97.13      -24.85     99.78 o 
   3   9   5       66.60      198.74    128.10 o 
   4   9   5      874.47     1074.23    172.92 o 
   5   9   5        0.54      -61.27    137.00 o 
   6   9   5      125.37      -34.83    151.96 o 
   7   9   5        8.90      182.54    216.44 o 
   8   9   5      127.69      224.26    339.00 o 
  -6  10   5       86.69     -255.55    320.74 o 
  -5  10   5      196.70       73.01    302.49 o 
  -4  10   5       10.28     -125.21    159.77 o 
  -3  10   5     1147.26     1268.66    199.75 o 
  -2  10   5     1232.88     1332.60    245.12 o 
  -1  10   5      153.06       31.05    140.35 o 
   0  10   5     4027.98     3928.56    176.88 o 
   1  10   5     5155.82     5071.97    224.26 o 
   2  10   5      935.20      943.99    132.77 o 
   3  10   5       38.58      -63.55    122.02 o 
   4  10   5      225.00      322.99    142.95 o 
   5  10   5       22.21      105.94    155.47 o 
   6  10   5      770.74      652.83    372.90 o 
   7  10   5       31.74      -44.33    302.49 o 
  -6  11   5       19.60      -83.45    349.43 o 
  -5  11   5      151.86      336.39    339.00 o 
  -4  11   5        0.31     -182.08    169.32 o 
  -3  11   5      141.27       71.71    202.09 o 
  -2  11   5     2424.21     2985.69    228.70 o 
  -1  11   5     2887.95     2518.62    256.86 o 
   0  11   5     1444.73     1236.04    237.30 o 
   1  11   5      670.12      669.28    142.79 o 
   2  11   5        3.44      -14.30    127.61 o 
   3  11   5       44.46       -8.96    135.87 o 
   4  11   5     1304.63     1144.77    183.58 o 
   5  11   5      406.73      166.67    169.55 o 
   6  11   5      604.51      606.89    196.79 o 
   7  11   5       24.39     -132.99    292.06 o 
  -5  12   5      152.95       80.84    352.04 o 
  -4  12   5       34.42     -111.83    182.28 o 
  -3  12   5      480.31      319.58    215.95 o 
  -2  12   5      911.41     1058.05    209.15 o 
  -1  12   5     3720.55     3700.29    339.00 o 
   0  12   5     1530.44     1163.02    328.57 o 
   1  12   5      236.55      458.95    250.34 o 
   2  12   5       20.52      -96.65    141.55 o 
   3  12   5      170.12       61.13    174.56 o 
   4  12   5     1709.42     2064.20    790.17 o 
   5  12   5     2445.11     2452.45    279.02 o 
   6  12   5      192.29      326.86    219.37 o 
  -4  13   5      302.32      213.23    365.07 o 
  -3  13   5     1534.94     1784.77    234.83 o 
  -2  13   5       35.39      206.01    247.73 o 
  -1  13   5      163.82      271.20    255.55 o 
   0  13   5     1527.47     1376.85    286.84 o 
   1  13   5        0.58      -59.98    250.34 o 
   2  13   5      481.48      620.63    359.86 o 
   3  13   5       18.38     -174.93    184.96 o 
   4  13   5      111.09       31.48    209.66 o 
   5  13   5      678.13     1025.12    296.61 o 
  -3  14   5     1087.63     1319.48    412.01 o 
  -2  14   5      366.18      307.71    362.47 o 
  -1  14   5     2025.16     2432.96    341.61 o 
   0  14   5       29.13      143.42    260.77 o 
   1  14   5      109.99       33.90    365.07 o 
   2  14   5     1624.39     1595.90    401.58 o 
   3  14   5       10.26       93.88    299.88 o 
   4  14   5      164.33      118.22    239.01 o 
  -2  15   5      166.68      302.49    312.92 o 
  -1  15   5     1537.70      988.31    299.88 o 
   0  15   5        0.35      211.22    302.49 o 
   1  15   5      192.07       62.58    286.84 o 
   2  15   5     1230.40      902.25    325.96 o 
   3  15   5      122.28      125.17    307.71 o 
  -1 -15   6     1045.71     1301.23    451.13 o 
   0 -15   6      165.90     -112.13    299.88 o 
   1 -15   6      198.70      367.68    388.54 o 
   2 -15   6        9.81     -242.51    354.64 o 
  -3 -14   6       83.10       28.68    323.35 o 
  -2 -14   6       14.08     -255.55    391.15 o 
  -1 -14   6      112.96       41.72    281.63 o 
   0 -14   6        4.27       20.86    378.11 o 
   1 -14   6       30.95      151.25    336.39 o 
   2 -14   6        8.65     -138.21    232.08 o 
   3 -14   6      222.11      213.83    284.24 o 
  -4 -13   6      523.43      568.47    203.40 o 
  -3 -13   6      540.18      401.91    191.11 o 
  -2 -13   6      293.29      524.14    284.24 o 
  -1 -13   6       19.40      135.60    263.38 o 
   0 -13   6     2632.10     2550.30    388.54 o 
   1 -13   6       69.26      346.82    325.96 o 
   2 -13   6        3.48     -252.94    232.08 o 
   3 -13   6       44.39      106.91    307.71 o 
   4 -13   6      238.18      161.68    237.30 o 
  -5 -12   6        0.33     -177.32    258.16 o 
  -4 -12   6      369.10      190.36    247.73 o 
  -3 -12   6      636.22      582.75    206.01 o 
  -2 -12   6       44.61      -69.19    143.48 o 
  -1 -12   6      260.38      354.64    336.39 o 
   0 -12   6     2005.55     2258.25    349.43 o 
   1 -12   6      556.69      479.81    239.91 o 
   2 -12   6      367.50      485.03    294.67 o 
   3 -12   6        2.78       52.15    200.79 o 
   4 -12   6       41.70       59.98    206.01 o 
   5 -12   6      561.81      511.10    286.84 o 
  -6 -11   6     1583.46     2057.45    344.21 o 
  -5 -11   6       66.50      -39.12    258.16 o 
  -4 -11   6        1.54      127.78    237.30 o 
  -3 -11   6       82.95      -28.49    131.48 o 
  -2 -11   6      528.58      502.85    157.54 o 
  -1 -11   6     1363.74     1546.35    263.38 o 
   0 -11   6       18.22      224.26    279.02 o 
   1 -11   6      153.83      132.99    255.55 o 
   2 -11   6     2493.30     2372.98    265.98 o 
   3 -11   6       27.03      198.18    200.79 o 
   4 -11   6      109.23       80.84    182.54 o 
   5 -11   6        0.17      190.36    258.16 o 
   6 -11   6       11.24      127.78    198.18 o 
  -6 -10   6     1179.14     1014.39    242.51 o 
  -5 -10   6       97.26      203.40    195.58 o 
  -4 -10   6      115.86      252.94    159.07 o 
  -3 -10   6       83.98       62.11    154.66 o 
  -2 -10   6       36.87      -56.33    142.29 o 
  -1 -10   6     1034.21     1044.78    139.39 o 
   0 -10   6     2699.16     3113.56    349.43 o 
   1 -10   6     2556.36     2320.83    250.34 o 
   2 -10   6       34.23       80.84    174.71 o 
   3 -10   6      504.52      292.06    172.11 o 
   4 -10   6      142.49      294.67    182.54 o 
   5 -10   6       49.97      198.18    179.93 o 
   6 -10   6       65.07       31.29    190.36 o 
   7 -10   6        2.09       78.23    203.40 o 
  -7  -9   6        9.94      195.58    226.87 o 
  -6  -9   6       10.56      -62.58    273.81 o 
  -5  -9   6      120.02      130.38    174.71 o 
  -4  -9   6       33.26      -18.25    151.25 o 
  -3  -9   6      283.67      321.17    145.83 o 
  -2  -9   6     2122.67     2401.82    176.34 o 
  -1  -9   6       88.10      100.79    124.89 o 
   0  -9   6     3562.97     3575.14    176.02 o 
   1  -9   6     3397.97     3316.96    252.94 o 
   2  -9   6     8621.34     8610.54    378.11 o 
   4  -9   6     1219.36     1452.47    260.77 o 
   5  -9   6      189.73       41.72    232.08 o 
   6  -9   6      112.97      208.61    245.12 o 
   7  -9   6       90.92      260.77    260.77 o 
  -7  -8   6        0.53      101.70    224.26 o 
  -6  -8   6      213.80      234.69    260.77 o 
  -5  -8   6      636.98      664.96    255.55 o 
  -4  -8   6      415.55      104.31    211.22 o 
  -3  -8   6       12.19       27.93    109.50 o 
  -2  -8   6     6619.41     6262.25    203.83 o 
  -1  -8   6      361.86      498.64    186.45 o 
   0  -8   6     3792.27     3723.10    217.74 o 
   1  -8   6     1703.69     1630.60    111.68 o 
   3  -8   6     7159.66     6912.94    341.61 o 
   4  -8   6      651.02      651.92    208.61 o 
   5  -8   6       28.88       67.80    148.64 o 
   6  -8   6       28.29       36.51    161.68 o 
   7  -8   6        1.11       80.84    234.69 o 
  -8  -7   6        0.39      148.64    310.31 o 
  -7  -7   6      448.79      323.35    294.67 o 
  -6  -7   6      392.97      406.80    195.58 o 
  -5  -7   6      359.43      438.09    195.58 o 
  -4  -7   6      245.19      237.30    219.04 o 
  -3  -7   6     3072.52     2892.92    155.92 o 
  -2  -7   6      929.22      903.41    103.00 o 
  -1  -7   6     4037.47     3321.70    132.83 o 
   0  -7   6     1552.81     1617.92    117.01 o 
   1  -7   6     7520.12     7855.78    171.77 o 
   2  -7   6       65.00       87.19     76.23 o 
   3  -7   6     2094.00     1835.80    179.93 o 
   4  -7   6      460.45      333.78    187.75 o 
   5  -7   6      225.73      140.81    146.03 o 
   6  -7   6      553.83      430.27    213.83 o 
   7  -7   6       45.33      177.32    226.87 o 
   8  -7   6      170.99       75.62    250.34 o 
  -8  -6   6      375.05      474.60    234.69 o 
  -7  -6   6       58.05      187.75    265.98 o 
  -6  -6   6     1532.45     1421.18    224.26 o 
  -5  -6   6       93.99      211.22    224.26 o 
  -4  -6   6     3314.12     3168.32    273.81 o 
  -3  -6   6     3307.92     3362.64    565.87 o 
  -2  -6   6    12504.08    12518.60    242.22 o 
  -1  -6   6      507.90      432.54     86.79 o 
   0  -6   6    14909.76    16170.26    245.59 o 
   1  -6   6        2.50      103.52     81.53 o 
   2  -6   6     1324.76     1217.56    119.95 o 
   3  -6   6       63.85       -6.52     68.91 o 
   4  -6   6     1472.19     1269.94    192.97 o 
   5  -6   6      236.71      312.92    182.54 o 
   6  -6   6      529.17      471.99    159.07 o 
   7  -6   6       95.52       86.05    211.22 o 
   8  -6   6       97.96      104.31    177.32 o 
  -8  -5   6       13.35      -86.05    208.61 o 
  -7  -5   6        4.34     -122.56    179.93 o 
  -6  -5   6       10.15       18.25    177.32 o 
  -5  -5   6      887.01      921.43    166.58 o 
  -4  -5   6      295.52      380.53    166.23 o 
  -3  -5   6     1551.81     1673.89    128.81 o 
  -2  -5   6     9873.53     8379.60    771.87 o 
  -1  -5   6       50.30       43.96     68.00 o 
   0  -5   6      604.10      650.08     95.18 o 
   1  -5   6      296.83      318.51     80.01 o 
   2  -5   6    16562.63    14700.75    235.73 o 
   3  -5   6      512.94      391.32     97.52 o 
   4  -5   6     2972.45     2302.58    177.32 o 
   5  -5   6      945.73      907.47    195.58 o 
   6  -5   6       89.87       70.41    192.97 o 
   7  -5   6       14.53      106.91    211.22 o 
   8  -5   6       13.41     -114.74    216.44 o 
  -8  -4   6       18.10      318.14    286.84 o 
  -7  -4   6      736.70     1163.02    273.81 o 
  -6  -4   6      381.87      506.77    182.30 o 
  -5  -4   6      160.38      129.76    194.27 o 
  -4  -4   6      636.70      602.60    153.83 o 
  -3  -4   6       18.12      -31.35     78.04 o 
  -2  -4   6    12690.58    12401.86    410.71 o 
  -1  -4   6     1871.27     1910.89    198.18 o 
   0  -4   6     1049.88     1115.37     80.13 o 
   1  -4   6     6802.76     6019.46    156.70 o 
   2  -4   6    11756.02    11034.13    312.92 o 
   3  -4   6      457.42      545.92     97.90 o 
   4  -4   6     1000.70      855.62    111.51 o 
   5  -4   6      627.90      545.00    151.25 o 
   6  -4   6       28.26      -20.86    192.97 o 
   7  -4   6      152.42     -112.13    146.03 o 
   8  -4   6       32.52      -91.27    234.69 o 
   9  -4   6        6.31      226.87    276.41 o 
  -8  -3   6      155.85      172.11    265.98 o 
  -7  -3   6      120.64      277.76    182.30 o 
  -6  -3   6      627.06      547.15    167.31 o 
  -5  -3   6       28.16       76.76    147.20 o 
  -4  -3   6     2659.34     2506.02    312.92 o 
  -3  -3   6      105.07       67.82     64.02 o 
  -2  -3   6     1714.63     1572.16     92.57 o 
  -1  -3   6      437.55      580.56     68.22 o 
   0  -3   6      379.94      384.45     70.78 o 
   1  -3   6    19395.27    17290.28   1515.06 o 
   2  -3   6     2351.63     2050.46    139.51 o 
   3  -3   6     5265.45     4893.41    166.26 o 
   4  -3   6      621.56      646.73     95.83 o 
   5  -3   6        4.25     -187.75    166.89 o 
   6  -3   6      604.64      474.60    226.87 o 
   7  -3   6        2.68     -164.28    250.34 o 
   8  -3   6      279.37      208.61    203.40 o 
   9  -3   6       19.33       57.37    211.22 o 
  -8  -2   6      400.72      672.78    208.61 o 
  -7  -2   6       22.42      -72.26    169.37 o 
  -6  -2   6      885.05      775.82    211.22 o 
  -5  -2   6     4423.22     4038.80    385.94 o 
  -4  -2   6    14999.73    12984.66    783.61 o 
  -3  -2   6     1688.94     1730.14    239.91 o 
  -2  -2   6    19632.24    18954.39    524.10 o 
  -1  -2   6     2385.01     2410.86     89.52 o 
   0  -2   6     9485.93     8841.18    650.61 o 
   1  -2   6      612.03      543.92     76.93 o 
   2  -2   6     1284.97     1311.66    169.50 o 
   3  -2   6    14679.69    14115.34    341.61 o 
   4  -2   6      261.81      331.17    127.78 o 
   5  -2   6       19.81       75.62    146.03 o 
   6  -2   6     3918.01     5559.85    263.37 o 
   7  -2   6      406.21     -252.94    265.98 o 
   8  -2   6      518.18      659.74    310.31 o 
   9  -2   6        0.95      135.60    333.78 o 
  -8  -1   6       59.98      185.14    221.65 o 
  -7  -1   6      325.28      419.06    174.24 o 
  -6  -1   6     1140.01     1388.45    154.66 o 
  -5  -1   6      207.81      251.76    114.59 o 
  -4  -1   6     8841.87     8271.31   1106.96 o 
  -3  -1   6      145.82      232.00    109.64 o 
  -2  -1   6    14256.24    14131.34    556.74 o 
  -1  -1   6    18140.02    16757.98    947.40 o 
   0  -1   6    55207.13    51850.98    758.83 o 
   1  -1   6       33.94      -44.33    119.95 o 
   2  -1   6      102.55      164.28    127.78 o 
   3  -1   6     2357.91     2153.94    156.46 o 
   4  -1   6      311.35      297.27    132.99 o 
   5  -1   6      101.55      111.44     96.89 o 
   6  -1   6      905.64     1201.06    169.75 o 
   7  -1   6      474.29      779.76    230.96 o 
   9  -1   6       42.33      -49.55    344.21 o 
  -8   0   6      449.23      864.52    211.22 o 
  -7   0   6      169.91      176.81    137.21 o 
  -6   0   6      182.81      124.69    121.05 o 
  -5   0   6       59.35       45.84     87.22 o 
  -4   0   6     9502.65     9403.01    500.67 o 
  -3   0   6      180.40      192.92    125.17 o 
  -2   0   6     3228.00     3054.98    204.70 o 
  -1   0   6       35.34      -11.38     79.59 o 
   0   0   6   117345.59   116153.60   1220.39 o 
   1   0   6        0.41       -7.82    138.21 o 
   2   0   6     4240.74     4380.89    213.83 o 
   3   0   6      108.39       62.58     88.66 o 
   4   0   6       53.43      167.41    123.86 o 
   5   0   6      320.66      430.80    127.07 o 
   6   0   6     4240.11     6041.85    672.78 o 
   7   0   6      234.90      354.64    230.49 o 
   8   0   6        3.52      137.23    247.49 o 
  -8   1   6      457.79      516.32    219.04 o 
  -7   1   6       10.48       68.43    134.63 o 
  -6   1   6        8.26       45.53    117.21 o 
  -5   1   6     1278.31     1283.00    185.14 o 
  -4   1   6     1693.04     1602.07    247.73 o 
  -3   1   6     4913.91     5187.76    256.86 o 
  -2   1   6     1285.76     1281.93    142.12 o 
  -1   1   6     6295.67     5819.06    277.72 o 
   0   1   6     5474.82     4898.35    216.43 o 
   1   1   6      685.02      576.30    148.64 o 
   2   1   6      159.14      135.60     80.84 o 
   3   1   6     2028.95     2086.14    161.68 o 
   4   1   6      784.69      802.42    115.26 o 
   5   1   6      539.50      752.00    142.78 o 
   6   1   6     2393.57     4533.10    392.45 o 
   7   1   6      981.28     2388.59    401.58 o 
   8   1   6      603.53     1703.92    389.85 o 
   9   1   6       47.92      295.18    316.92 o 
  -8   2   6      436.88      479.81    289.45 o 
  -7   2   6     1076.77     1174.27    176.33 o 
  -6   2   6      795.85      837.59    137.70 o 
  -5   2   6     3694.04     4005.42    353.34 o 
  -4   2   6     7266.87     7164.85    202.35 o 
  -3   2   6     6053.93     6047.12    207.15 o 
  -2   2   6     5546.91     5030.63    234.08 o 
  -1   2   6     4818.83     4915.12    216.27 o 
   0   2   6     1654.72     1614.42    134.67 o 
   1   2   6     5762.76     5601.28    229.48 o 
   2   2   6     2190.26     1799.29    130.38 o 
   3   2   6     5166.97     4710.04    141.98 o 
   4   2   6     3093.37     3652.52    165.92 o 
   5   2   6      120.12      254.87    164.65 o 
   6   2   6      766.36     1932.29    328.57 o 
   7   2   6      151.77      276.41    172.11 o 
   8   2   6      571.08     1741.93    479.81 o 
   9   2   6       96.62       88.36    303.06 o 
  -8   3   6      600.14      800.56    245.12 o 
  -7   3   6      557.41      651.92    258.16 o 
  -6   3   6       14.66     -111.00    139.51 o 
  -5   3   6      718.96      774.22    129.02 o 
  -4   3   6     7300.48     7399.10    202.35 o 
  -3   3   6      609.36      520.29     93.98 o 
  -2   3   6       49.55       54.69     59.61 o 
  -1   3   6     1992.58     2408.94    126.48 o 
   0   3   6      655.23      623.75     73.62 o 
   1   3   6    11011.29    12359.63    993.52 o 
   2   3   6      850.20      819.04     90.22 o 
   3   3   6     3291.62     3780.37    176.02 o 
   4   3   6      298.21      468.17    113.30 o 
   5   3   6      501.12      795.16    159.07 o 
   6   3   6        1.60       88.66    164.28 o 
   7   3   6      278.67      125.17    146.03 o 
   8   3   6       24.52      320.74    221.65 o 
   9   3   6       15.56     -143.42    534.57 o 
  -8   4   6       27.84      -36.51    213.83 o 
  -7   4   6       54.39      307.71    258.16 o 
  -6   4   6       30.58      143.42    169.50 o 
  -5   4   6     1054.80      933.12    127.82 o 
  -4   4   6       35.03      102.19    101.33 o 
  -3   4   6       15.38       93.69     68.79 o 
  -2   4   6      658.76      589.35     72.37 o 
  -1   4   6       15.24      -90.44     73.34 o 
   0   4   6     7945.94     7755.04    151.26 o 
   1   4   6    14281.45    13825.95    830.36 o 
   2   4   6      343.15      496.96     76.69 o 
   3   4   6     2241.28     2508.00    129.12 o 
   4   4   6     6300.19     5776.00    292.06 o 
   5   4   6      640.13      683.21    164.28 o 
   6   4   6      375.54      367.68    182.54 o 
   7   4   6      166.80      138.21    153.85 o 
   8   4   6      251.40      537.18    242.51 o 
   9   4   6        2.99      -52.15    284.24 o 
  -8   5   6      135.46      232.08    229.48 o 
  -7   5   6       16.96      318.14    273.81 o 
  -6   5   6       57.38       15.65    169.50 o 
  -4   5   6       29.25       40.49     99.11 o 
  -3   5   6     1250.59     1183.81     90.02 o 
  -2   5   6     1535.25     1442.44    144.53 o 
  -1   5   6      441.22      507.67     82.80 o 
   0   5   6      315.95      313.12     67.23 o 
   1   5   6     3925.83     4303.16    308.66 o 
   2   5   6     3042.32     2857.58    322.78 o 
   3   5   6     1339.83     1612.29    127.18 o 
   4   5   6     7226.22     7776.61    538.48 o 
   5   5   6      172.87      119.95    127.78 o 
   6   5   6      501.50      516.32    156.46 o 
   7   5   6       28.45       91.27    216.44 o 
   8   5   6       61.81      292.06    192.97 o 
   9   5   6        0.05      135.60    211.22 o 
  -8   6   6       59.96      323.35    247.73 o 
  -7   6   6      111.22      174.71    281.63 o 
  -6   6   6      352.82      401.58    195.58 o 
  -5   6   6      456.09      550.22    234.69 o 
  -4   6   6     1350.84     1437.67    170.80 o 
  -3   6   6      616.89      635.99     90.62 o 
  -2   6   6    13541.14    13630.65    791.57 o 
  -1   6   6        2.53       82.89     81.94 o 
   0   6   6    13317.17    14417.36    215.32 o 
   1   6   6       21.82      112.25    102.00 o 
   2   6   6     3364.91     3279.03    323.02 o 
   3   6   6       87.82       55.79     97.45 o 
   4   6   6     1584.55     2248.76    506.24 o 
   5   6   6      136.64      221.65    140.81 o 
   6   6   6     1951.44     2242.60    252.94 o 
   7   6   6      101.41      174.71    229.48 o 
   8   6   6      404.52      589.33    216.44 o 
  -7   7   6       44.39       88.66    292.06 o 
  -6   7   6      612.49      571.08    276.41 o 
  -5   7   6        8.07      156.46    179.93 o 
  -4   7   6     6108.81     5732.32    595.85 o 
  -3   7   6     1331.86     1387.04    136.92 o 
  -2   7   6    13259.51    11271.79    939.50 o 
  -1   7   6     6176.10     6310.94    168.98 o 
   0   7   6     4269.32     4246.11    242.36 o 
   1   7   6      274.87      173.33     82.27 o 
   2   7   6      367.15      363.93     85.12 o 
   3   7   6     4110.14     4576.93    624.98 o 
   4   7   6     1495.10     2186.53    402.89 o 
   5   7   6      133.37      143.88    123.45 o 
   6   7   6      373.82      245.12    166.89 o 
   7   7   6      792.22     1061.32    268.59 o 
   8   7   6       64.43      -44.33    208.61 o 
  -7   8   6        1.28       54.76    224.26 o 
  -6   8   6       18.15      109.52    208.61 o 
  -5   8   6      200.43      477.20    265.98 o 
  -4   8   6      123.01      151.99    154.36 o 
  -3   8   6      562.41      352.04    147.51 o 
  -2   8   6    11198.44    10770.63    248.85 o 
  -1   8   6      536.18      459.86    104.28 o 
   0   8   6      262.97      268.65     97.57 o 
   1   8   6     1261.65     1047.45     95.11 o 
   2   8   6    15629.25    15049.82    825.06 o 
   3   8   6     2895.29     3154.56    408.29 o 
   4   8   6     1517.66     1872.18    409.93 o 
   5   8   6      336.06      289.11    178.48 o 
   6   8   6       89.58      174.71    177.32 o 
   7   8   6       65.25       70.41    200.79 o 
   8   8   6       26.46      104.31    229.48 o 
  -7   9   6        2.63     -104.31    237.30 o 
  -6   9   6      443.45      571.08    239.91 o 
  -5   9   6      392.07      302.49    208.61 o 
  -4   9   6      469.15      520.49    154.11 o 
  -3   9   6      418.71      277.16    137.69 o 
  -2   9   6     2043.87     2332.07    180.59 o 
  -1   9   6       55.36       75.49    134.97 o 
   0   9   6     3973.84     3763.05    143.75 o 
   1   9   6     2986.98     2442.79    315.53 o 
   2   9   6    14642.33    14625.73    751.53 o 
   3   9   6     3992.23     4548.45    476.80 o 
   4   9   6     1519.46     1892.55    240.47 o 
   5   9   6      439.81      477.88    183.62 o 
   6   9   6      470.72      745.79    268.59 o 
   7   9   6       14.98     -104.31    276.41 o 
  -6  10   6      300.72      310.31    245.12 o 
  -5  10   6      582.81      649.31    237.30 o 
  -4  10   6       35.34       -4.45    150.94 o 
  -3  10   6     1556.62     1523.78    175.24 o 
  -2  10   6        9.27     -136.83    152.97 o 
  -1  10   6      343.56      355.50    151.96 o 
   0  10   6     1565.24     1612.53    174.09 o 
   1  10   6        3.18       25.03    183.84 o 
   2  10   6     3773.61     3869.40    170.47 o 
   3  10   6      439.20      601.98    148.93 o 
   4  10   6       60.51       65.90    158.16 o 
   5  10   6       34.63      141.87    210.26 o 
   6  10   6     1013.52     1051.25    212.68 o 
   7  10   6       54.93      132.99    229.48 o 
  -5  11   6      424.40      962.23    346.82 o 
  -4  11   6      311.65      152.76    173.59 o 
  -3  11   6       27.11       81.04    161.02 o 
  -2  11   6     1961.33     1915.54    204.94 o 
  -1  11   6      828.07      428.93    402.89 o 
   0  11   6      371.56       31.29    276.41 o 
   1  11   6      323.58      218.51    134.00 o 
   2  11   6     3148.72     3076.30    176.58 o 
   3  11   6      183.91      309.60    152.72 o 
   4  11   6      841.07     1099.25    325.42 o 
   5  11   6      290.85      504.17    204.13 o 
   6  11   6      289.75      508.50    302.49 o 
  -5  12   6      138.99      208.61    250.34 o 
  -4  12   6      282.62      369.20    190.98 o 
  -3  12   6       35.15      -64.47    145.35 o 
  -2  12   6        0.82      -69.43    167.87 o 
  -1  12   6     3674.32     3645.53    380.72 o 
   0  12   6      552.40      531.97    245.12 o 
   1  12   6     2970.80     2670.26    302.49 o 
   2  12   6       26.02      123.35    148.31 o 
   3  12   6      448.38      571.04    180.27 o 
   4  12   6       11.82        8.94    189.05 o 
   5  12   6      213.03      202.44    232.72 o 
   6  12   6       61.24      233.14    250.45 o 
  -4  13   6       42.82       72.28    170.49 o 
  -3  13   6       14.93       21.99    164.71 o 
  -2  13   6        0.05      164.28    341.61 o 
  -1  13   6     4950.37     4406.97    367.68 o 
   0  13   6      786.17      401.58    265.98 o 
   1  13   6     1970.15     1708.03    297.27 o 
   2  13   6      826.70      524.14    281.63 o 
   3  13   6      156.64      311.87    199.55 o 
   4  13   6      179.79       90.73    208.05 o 
   5  13   6       82.75      112.69    240.54 o 
  -3  14   6        3.88       70.41    263.38 o 
  -2  14   6      218.21      159.07    359.86 o 
  -1  14   6      883.07      732.76    289.45 o 
   0  14   6      260.16      153.85    279.02 o 
   1  14   6      341.48      232.08    263.38 o 
   2  14   6        0.45       46.94    279.02 o 
   3  14   6      228.42      148.64    276.41 o 
   4  14   6      489.39      396.00    281.09 o 
  -1  15   6       43.12      -28.68    281.63 o 
   0  15   6      178.80      -33.90    378.11 o 
   1  15   6      205.18      263.38    281.63 o 
   2  15   6     1081.18      881.39    430.27 o 
  -1 -15   7       48.66       83.45    305.10 o 
   0 -15   7       18.76      192.97    417.23 o 
   1 -15   7       43.61       31.29    279.02 o 
  -2 -14   7       99.49      112.13    406.80 o 
  -1 -14   7     1970.41     2255.64    453.74 o 
   0 -14   7      319.37      198.18    286.84 o 
   1 -14   7      236.09      177.32    250.34 o 
   2 -14   7       14.19      -73.01    357.25 o 
   3 -14   7        0.06       80.84    323.35 o 
  -4 -13   7        9.52      -13.04    179.93 o 
  -3 -13   7       65.10       50.11    174.01 o 
  -2 -13   7       28.08     -440.70    344.21 o 
  -1 -13   7     2426.08     2339.08    430.27 o 
   0 -13   7      512.98      485.03    247.73 o 
   1 -13   7     2285.70     2599.85    406.80 o 
   2 -13   7       43.50      500.67    315.53 o 
   3 -13   7       56.97      125.17    245.12 o 
   4 -13   7       81.68     -130.38    297.27 o 
  -5 -12   7        7.21       13.04    198.18 o 
  -4 -12   7       17.74      -49.55    242.51 o 
  -3 -12   7      622.98      510.37    179.86 o 
  -2 -12   7       60.45      -33.90    328.57 o 
  -1 -12   7      442.38      704.07    333.78 o 
   0 -12   7        1.69      -52.15    208.61 o 
   1 -12   7     5377.51     5901.17    425.05 o 
   2 -12   7        2.09      -33.90    219.04 o 
   3 -12   7      107.81      -41.72    203.40 o 
   4 -12   7       69.91       86.05    271.20 o 
   5 -12   7       55.41       99.09    276.41 o 
  -6 -11   7       80.55      404.19    232.08 o 
  -5 -11   7      217.48      -65.19    192.97 o 
  -4 -11   7      129.98       52.15    229.48 o 
  -3 -11   7      157.14      189.49    152.11 o 
  -2 -11   7       44.42      136.78    160.31 o 
  -1 -11   7      152.62      292.06    219.04 o 
   0 -11   7     2670.57     2865.83    305.10 o 
   1 -11   7     2414.88     2268.68    276.41 o 
   2 -11   7      402.65      323.35    203.40 o 
   3 -11   7       90.54       62.58    177.32 o 
   4 -11   7       56.51        2.61    250.34 o 
   5 -11   7       13.21       91.27    263.38 o 
   6 -11   7       63.69       80.84    271.20 o 
  -6 -10   7      108.38      271.20    302.49 o 
  -5 -10   7       36.07      179.93    250.34 o 
  -4 -10   7      583.10      357.25    177.32 o 
  -3 -10   7     2457.79     2070.81    166.01 o 
  -2 -10   7        7.06     -121.40    111.50 o 
  -1 -10   7       23.05       36.11    134.96 o 
   0 -10   7      581.12      435.48    239.91 o 
   1 -10   7      154.01      299.88    185.14 o 
   2 -10   7     1899.31     1504.63    219.04 o 
   3 -10   7        0.13        2.61    169.50 o 
   4 -10   7       11.15      -23.47    166.89 o 
   5 -10   7      657.76      604.98    271.20 o 
   6 -10   7       95.34      146.03    273.81 o 
  -7  -9   7      388.33      573.69    250.34 o 
  -6  -9   7      785.81      790.13    232.08 o 
  -5  -9   7      122.14      458.95    258.16 o 
  -4  -9   7      109.07      114.74    166.89 o 
  -3  -9   7     5390.21     4895.82    625.84 o 
  -2  -9   7        8.37      -24.83    144.68 o 
  -1  -9   7      285.24      257.00     88.06 o 
   0  -9   7      611.41      574.49    116.39 o 
   1  -9   7       22.06        0.00    151.25 o 
   2  -9   7     3505.85     3353.47    292.06 o 
   3  -9   7        1.08      146.03    224.26 o 
   4  -9   7        7.33       75.62    169.50 o 
   5  -9   7      452.74      456.34    187.75 o 
   6  -9   7        0.69       54.76    182.54 o 
   7  -9   7        4.17       65.19    195.58 o 
  -7  -8   7       10.58      -86.05    219.04 o 
  -6  -8   7       62.99      151.25    195.58 o 
  -5  -8   7        1.73       -7.82    192.97 o 
  -4  -8   7     1264.14     1520.27    263.38 o 
  -3  -8   7      814.66      728.44    151.17 o 
  -2  -8   7     2877.35     2681.30    378.11 o 
  -1  -8   7     8496.53     8524.39    461.56 o 
   0  -8   7     4575.42     4898.54    171.73 o 
   1  -8   7        5.27       17.19     87.99 o 
   2  -8   7       63.97       18.25    198.18 o 
   3  -8   7     1151.16     1123.91    224.26 o 
   4  -8   7        1.20      -99.09    135.60 o 
   5  -8   7        7.82       41.72    148.64 o 
   6  -8   7      553.18      636.27    242.51 o 
   7  -8   7      332.53      391.15    255.55 o 
  -7  -7   7      246.21      234.69    221.65 o 
  -6  -7   7      323.48      388.54    286.84 o 
  -5  -7   7       83.85      143.42    182.54 o 
  -4  -7   7       12.13       33.90    224.26 o 
  -3  -7   7      215.16      263.38    127.23 o 
  -2  -7   7    14574.75    15137.86    285.73 o 
  -1  -7   7     7720.42     8731.67    237.30 o 
   0  -7   7       92.74       54.94     82.04 o 
   1  -7   7      138.41       23.56     75.65 o 
   2  -7   7     1565.99     1484.35     93.95 o 
   3  -7   7     1084.68     1202.14    164.28 o 
   4  -7   7      719.26      599.76    195.58 o 
   5  -7   7      359.83      438.09    156.46 o 
   6  -7   7      722.43      980.49    232.08 o 
   7  -7   7       17.75      -99.09    166.89 o 
   8  -7   7        0.09      -10.43    192.97 o 
  -8  -6   7      204.31      221.65    237.30 o 
  -7  -6   7        0.49      166.89    200.79 o 
  -6  -6   7      701.17      834.46    279.02 o 
  -5  -6   7       23.96      -67.80    239.91 o 
  -4  -6   7     1458.30     1671.52    226.87 o 
  -3  -6   7     1819.11     1756.45    247.73 o 
  -2  -6   7     9735.93     9480.83    417.23 o 
  -1  -6   7      396.14      333.17     84.39 o 
   0  -6   7     2979.39     2787.38    396.37 o 
   1  -6   7     2736.66     2488.05    114.66 o 
   2  -6   7     3365.64     3134.40    143.42 o 
   3  -6   7      156.37       80.60     80.19 o 
   4  -6   7      729.95      714.50    146.03 o 
   5  -6   7      454.46      401.58    190.36 o 
   6  -6   7       74.74      255.55    203.40 o 
   7  -6   7      386.07      352.04    177.32 o 
   8  -6   7       55.58      281.63    258.16 o 
  -8  -5   7      239.47      495.46    307.71 o 
  -7  -5   7      359.99      649.31    286.84 o 
  -6  -5   7       51.86      -73.01    239.91 o 
  -5  -5   7     6409.45     6328.68    282.90 o 
  -4  -5   7      517.31      388.52    177.32 o 
  -3  -5   7     2267.10     2100.43    162.98 o 
  -2  -5   7    11100.89    10248.17    306.40 o 
  -1  -5   7     4107.46     3656.69    194.27 o 
   0  -5   7     9329.55     9309.19    363.77 o 
   1  -5   7    12894.47    11894.74    895.74 o 
   2  -5   7     4486.87     3612.99    138.29 o 
   3  -5   7     2571.34     2072.34    159.07 o 
   4  -5   7        8.39       -0.64    125.28 o 
   5  -5   7      243.25       99.09    135.60 o 
   6  -5   7      187.06      255.55    156.46 o 
   7  -5   7      205.14      143.42    166.89 o 
   8  -5   7      110.18      242.51    255.55 o 
  -8  -4   7        0.99     -237.30    273.81 o 
  -7  -4   7      517.90      597.16    219.04 o 
  -6  -4   7        3.46       61.66    192.97 o 
  -5  -4   7      402.73      685.05    188.54 o 
  -4  -4   7        0.08      -29.18    161.61 o 
  -3  -4   7     1370.09     1216.12    103.58 o 
  -2  -4   7     3318.75     3018.76    392.45 o 
  -1  -4   7      895.38      880.48     87.57 o 
   0  -4   7     1571.70     1534.90     92.14 o 
   1  -4   7     3855.12     3428.20    125.02 o 
   2  -4   7     5021.08     4782.05    323.35 o 
   3  -4   7     1920.81     1629.46    383.33 o 
   4  -4   7     1301.24     1415.45    124.37 o 
   5  -4   7     3092.74     3283.06    294.67 o 
   6  -4   7       91.13      135.60    229.48 o 
   7  -4   7       67.33       54.76    172.11 o 
   8  -4   7       89.27      112.13    195.58 o 
  -8  -3   7       28.53       78.23    192.97 o 
  -7  -3   7     1555.60     2107.98    230.17 o 
  -6  -3   7       26.74      131.82    150.03 o 
  -5  -3   7        0.81      -53.01    158.36 o 
  -4  -3   7      952.48      969.65    156.68 o 
  -3  -3   7    28426.91    27398.68   1155.55 o 
  -2  -3   7      761.06      794.79    164.28 o 
  -1  -3   7     4833.18     4424.95    264.68 o 
   0  -3   7     8997.88     8003.66    498.07 o 
   1  -3   7     3112.34     3074.32    136.62 o 
   2  -3   7        0.18     -136.80    105.01 o 
   3  -3   7    11245.57    10965.74    341.61 o 
   4  -3   7       80.89       31.37     93.88 o 
   5  -3   7     3431.27     2964.88    190.36 o 
   6  -3   7      939.14      930.94    258.16 o 
   7  -3   7       43.76      216.44    268.59 o 
   8  -3   7      218.11       44.33    221.65 o 
   9  -3   7       41.01     -106.91    315.53 o 
  -8  -2   7        7.45      204.37    201.01 o 
  -7  -2   7      798.17     1071.10    200.84 o 
  -6  -2   7     1708.94     1703.84    177.13 o 
  -5  -2   7      261.38      325.73    135.52 o 
  -4  -2   7      579.22      689.62    140.98 o 
  -3  -2   7     2818.91     2525.04    155.31 o 
  -2  -2   7     2784.48     2729.90    122.23 o 
  -1  -2   7     4271.35     3756.58    402.89 o 
   0  -2   7      955.36     1056.14    162.98 o 
   1  -2   7     1406.68     1739.32    208.61 o 
   2  -2   7     4516.06     4339.17    281.63 o 
   3  -2   7     1051.89     1027.42    174.71 o 
   4  -2   7        1.24      -52.15    132.99 o 
   5  -2   7       15.19       26.08    153.85 o 
   6  -2   7        7.22      119.95    206.01 o 
   7  -2   7     1314.10     1254.29    268.59 o 
   8  -2   7      367.35      182.54    325.96 o 
   9  -2   7      125.67     -117.35    265.98 o 
  -8  -1   7       33.63     -126.81    206.01 o 
  -7  -1   7      207.94      384.23    159.63 o 
  -6  -1   7     2926.39     3421.03    214.33 o 
  -5  -1   7     1862.73     2013.40    176.30 o 
  -4  -1   7      629.11      699.63    125.90 o 
  -3  -1   7     1499.55     1425.26    123.82 o 
  -2  -1   7      314.31      327.36     93.95 o 
  -1  -1   7     7652.60     7518.20    649.60 o 
   0  -1   7     1580.70     1992.26    232.08 o 
   1  -1   7     1758.54     1105.65    242.51 o 
   2  -1   7      539.42      651.92    172.11 o 
   3  -1   7     2827.75     2365.16    198.18 o 
   4  -1   7      580.16      657.13    122.56 o 
   5  -1   7        8.57       23.47    130.38 o 
   6  -1   7     2125.00     3291.78    217.00 o 
   7  -1   7      386.33      667.79    205.90 o 
   9  -1   7        2.64     -130.38    388.54 o 
  -8   0   7       25.60      -26.64    162.24 o 
  -7   0   7      261.35      226.73    171.81 o 
  -6   0   7        5.76       88.51    129.52 o 
  -5   0   7       95.37      105.62    155.16 o 
  -4   0   7        1.29       11.28    105.76 o 
  -3   0   7      516.11      492.38    114.74 o 
  -2   0   7      283.03      358.57    155.16 o 
  -1   0   7        4.68      -31.07    100.82 o 
   0   0   7      580.03      380.72    151.25 o 
   1   0   7        0.57        7.82    182.54 o 
   2   0   7    10179.19     8881.74    292.06 o 
   3   0   7      206.26      200.79     99.09 o 
   4   0   7     1166.18     1436.83    185.14 o 
   5   0   7        7.40      -36.53    129.03 o 
   6   0   7      875.28     1560.36    180.78 o 
   7   0   7       11.34      -63.57    235.99 o 
   8   0   7      137.64      560.49    263.39 o 
  -8   1   7        4.12      -83.45    271.20 o 
  -7   1   7       14.17      -16.22    159.43 o 
  -6   1   7       76.69      151.09    140.33 o 
  -5   1   7     2578.72     2226.66    150.35 o 
  -4   1   7      799.07      752.82    113.84 o 
  -3   1   7     3629.65     3719.55    228.17 o 
  -2   1   7      856.87      801.71    104.17 o 
  -1   1   7      365.56      198.52    103.35 o 
   0   1   7    40747.82    50797.48    959.62 o 
   1   1   7     4378.36     4691.20    273.81 o 
   2   1   7     5670.01     5272.72    237.30 o 
   3   1   7     9682.39     9747.48    297.27 o 
   4   1   7       16.71       96.84    101.33 o 
   5   1   7      139.25      196.74    125.93 o 
   6   1   7       32.06      151.63    179.32 o 
   7   1   7       52.12      198.48    230.58 o 
   8   1   7      673.94     1555.29    324.26 o 
   9   1   7        3.67     -206.50    412.59 o 
  -8   2   7       35.76      -31.29    200.79 o 
  -7   2   7        5.52       54.35    117.32 o 
  -6   2   7       15.49       37.64    118.66 o 
  -5   2   7     2076.35     2173.25    163.33 o 
  -4   2   7     7494.98     6877.66    558.04 o 
  -3   2   7       67.86       36.32     56.07 o 
  -2   2   7      173.94      187.66     71.28 o 
  -1   2   7     1712.74     1730.88    108.32 o 
   0   2   7    24694.15    23670.49    932.24 o 
   1   2   7     3581.01     3379.54    211.22 o 
   2   2   7        0.38     -106.91    119.95 o 
   3   2   7       34.43       54.76    106.91 o 
   4   2   7        1.32      -35.71     87.57 o 
   5   2   7     2990.40     4087.94    208.98 o 
   6   2   7      366.80      963.06    216.16 o 
   7   2   7       54.91      118.63    243.66 o 
   8   2   7      477.62      970.83    328.22 o 
   9   2   7       59.51       42.31    468.08 o 
  -8   3   7       34.11       54.76    213.83 o 
  -7   3   7      486.00      513.71    208.61 o 
  -6   3   7      239.01      336.06    144.09 o 
  -5   3   7        2.79       57.37    109.42 o 
  -4   3   7     1813.37     1695.65    250.34 o 
  -3   3   7    20131.71    18365.32    601.60 o 
  -2   3   7     3656.87     3604.97    141.71 o 
  -1   3   7     3208.96     3084.76    118.21 o 
   0   3   7    12469.27    12787.63    559.22 o 
   1   3   7     5911.28     5164.70    449.82 o 
   2   3   7      126.67       62.58     93.88 o 
   3   3   7    16639.06    18042.49    412.01 o 
   4   3   7     3473.94     3771.90    171.45 o 
   5   3   7     5753.58     8343.08    949.19 o 
   6   3   7      721.76     1076.57    229.48 o 
   7   3   7       42.71        8.77    240.39 o 
   8   3   7       33.50      127.94    307.00 o 
   9   3   7       93.37      103.81    399.73 o 
  -8   4   7      152.03        2.61    302.49 o 
  -7   4   7     1677.99     1932.29    312.92 o 
  -6   4   7      119.21      198.18    226.87 o 
  -5   4   7      579.68      587.36    123.50 o 
  -4   4   7      710.21      770.67    118.01 o 
  -3   4   7     3565.70     3632.82    119.85 o 
  -2   4   7      881.57      849.15     80.50 o 
  -1   4   7     1520.57     1371.34    100.43 o 
   0   4   7    15553.92    15763.15    698.89 o 
   1   4   7     1557.06     1319.81    120.92 o 
   2   4   7       13.75      154.31     93.55 o 
   3   4   7     1498.85     1619.12    292.06 o 
   4   4   7    12845.48    15238.86    520.23 o 
   5   4   7      520.24      791.45    175.22 o 
   6   4   7       13.52       61.49    190.68 o 
   7   4   7      248.83      363.93    281.80 o 
   8   4   7        7.42       20.89    384.31 o 
   9   4   7        1.05     -383.36    391.96 o 
  -8   5   7       16.13      -18.25    305.10 o 
  -7   5   7       34.49       65.19    208.61 o 
  -6   5   7      225.47      242.51    185.14 o 
  -5   5   7     4618.17     4474.77    284.24 o 
  -4   5   7       53.07      104.54    111.75 o 
  -3   5   7      829.79      851.06     89.73 o 
  -2   5   7     8553.92     7415.98    263.12 o 
  -1   5   7     7189.28     6514.93    313.69 o 
   0   5   7    20368.37    20821.18   1272.04 o 
   1   5   7    11633.71    11402.51    889.58 o 
   2   5   7     4788.64     4641.70    179.21 o 
   3   5   7     3940.01     3914.06    138.87 o 
   4   5   7     2914.65     3446.32    215.13 o 
   5   5   7      207.97      352.17    173.06 o 
   6   5   7      538.85      985.97    241.04 o 
   7   5   7     1049.61     1763.99    301.19 o 
   8   5   7       14.85     -293.50    302.58 o 
  -7   6   7      222.18       44.33    211.22 o 
  -6   6   7       18.15     -192.97    182.54 o 
  -5   6   7     1898.50     1658.48    224.26 o 
  -4   6   7      148.59      151.25    206.01 o 
  -3   6   7     4035.25     4043.97    140.06 o 
  -2   6   7     4743.38     4572.15    146.94 o 
  -1   6   7     5137.35     5293.56    396.43 o 
   0   6   7     4807.94     4760.88    229.70 o 
   1   6   7     4867.97     4962.53    218.84 o 
   2   6   7      595.83      462.34    116.12 o 
   3   6   7      633.16      692.14    103.69 o 
   4   6   7      697.47     1054.89    208.03 o 
   5   6   7      671.94     1078.74    236.94 o 
   6   6   7      267.38      725.11    212.37 o 
   7   6   7       75.13      770.18    441.43 o 
   8   6   7       12.82     -125.00    534.85 o 
  -7   7   7        5.21      -39.12    219.04 o 
  -6   7   7      169.16      237.30    211.22 o 
  -5   7   7      301.53      190.36    192.97 o 
  -4   7   7     1250.43     1254.29    252.94 o 
  -3   7   7     2633.22     2501.77    155.74 o 
  -2   7   7      149.27      106.28    114.48 o 
  -1   7   7     8093.70     8038.54    410.36 o 
   0   7   7      986.45     1059.53    103.82 o 
   1   7   7      546.67      600.84     95.90 o 
   2   7   7        2.01      -34.13    132.53 o 
   3   7   7    11340.04    11743.53    807.07 o 
   4   7   7      599.33      712.52    168.56 o 
   5   7   7      202.13      547.61    245.24 o 
   6   7   7      545.27      885.74    233.53 o 
   7   7   7       54.45       82.08    448.52 o 
   8   7   7        0.77      241.08    580.34 o 
  -7   8   7        5.94     -187.75    312.92 o 
  -6   8   7      245.64      315.53    294.67 o 
  -5   8   7      976.53      756.23    276.41 o 
  -4   8   7     1151.70     1176.06    265.98 o 
  -3   8   7      762.62      689.31    133.22 o 
  -2   8   7      286.12      411.03    146.37 o 
  -1   8   7     8599.17     9105.25    222.63 o 
   0   8   7      116.18      133.26    105.53 o 
   1   8   7      802.23      746.82    140.38 o 
   2   8   7     5720.50     5861.31    324.66 o 
   3   8   7     4477.93     4823.38    308.35 o 
   4   8   7      432.24      444.61    162.36 o 
   5   8   7      539.27      746.27    212.55 o 
   6   8   7      273.58      490.92    241.70 o 
   7   8   7        1.87       27.07    478.39 o 
   8   8   7        0.33      288.45    606.10 o 
  -6   9   7      160.60      464.17    320.74 o 
  -5   9   7       26.01       91.27    213.83 o 
  -4   9   7     1008.45      946.59    281.63 o 
  -3   9   7     4315.11     3990.75    207.31 o 
  -2   9   7       33.71      -10.82    127.35 o 
  -1   9   7       50.32       15.55    120.51 o 
   0   9   7     1382.51     1171.58    124.05 o 
   1   9   7       63.04       14.63     98.71 o 
   2   9   7      121.30      108.36    154.76 o 
   3   9   7     2096.94     1900.82    143.03 o 
   4   9   7        4.60      -41.16    160.31 o 
   5   9   7      218.48      200.62    199.15 o 
   6   9   7       49.49      104.14    381.29 o 
   7   9   7        3.61      -32.42    305.86 o 
  -6  10   7       14.05       99.09    333.78 o 
  -5  10   7       34.12      132.99    226.87 o 
  -4  10   7     1786.97     1950.54    323.35 o 
  -3  10   7     1224.94     1286.31    194.47 o 
  -2  10   7       43.61     -100.62    136.49 o 
  -1  10   7     1375.37     1395.34    173.89 o 
   0  10   7      151.77       96.45    149.93 o 
   1  10   7        8.42      -30.24    124.37 o 
   2  10   7      678.80      662.31    137.17 o 
   3  10   7     1294.16     1230.71    150.70 o 
   4  10   7      538.26      903.62    204.88 o 
   5  10   7      123.14      211.54    214.76 o 
   6  10   7       29.40       68.88    266.98 o 
   7  10   7        0.28       75.28    482.05 o 
  -5  11   7        4.19      -52.15    237.30 o 
  -4  11   7      682.73      479.81    307.71 o 
  -3  11   7      669.22      479.02    194.53 o 
  -2  11   7       40.53      113.34    182.30 o 
  -1  11   7        3.73       54.76    281.63 o 
   0  11   7     1025.50      884.00    226.87 o 
   1  11   7     4195.01     3078.70    188.21 o 
   2  11   7      141.79       50.66    154.36 o 
   3  11   7        7.76      116.97    172.76 o 
   4  11   7       48.68      137.90    227.20 o 
   5  11   7       94.51       41.47    248.21 o 
   6  11   7      379.39      548.92    276.62 o 
  -5  12   7        1.03      203.40    346.82 o 
  -4  12   7       44.96       33.90    229.48 o 
  -3  12   7      665.77      442.08    184.71 o 
  -2  12   7       13.50      174.71    216.44 o 
  -1  12   7      315.24      101.70    234.69 o 
   0  12   7       77.74      -28.68    219.04 o 
   1  12   7     4873.95     4094.05    339.00 o 
   2  12   7      501.11      277.94    179.72 o 
   3  12   7       14.88      -14.57    168.21 o 
   4  12   7       11.41       86.75    189.08 o 
   5  12   7        4.40       50.02    226.39 o 
   6  12   7      556.55      721.82    264.92 o 
  -4  13   7       42.08       -2.61    320.74 o 
  -3  13   7      284.33      219.04    247.73 o 
  -2  13   7     1087.97      967.45    268.59 o 
  -1  13   7      657.83      563.26    346.82 o 
   0  13   7       52.09      -39.12    323.35 o 
   1  13   7      136.26      260.77    242.51 o 
   2  13   7      737.62      813.59    380.72 o 
   3  13   7       80.23      -65.22    186.21 o 
   4  13   7      114.29       41.26    241.78 o 
   5  13   7        1.01     -143.81    245.11 o 
  -2  14   7      395.94      435.48    271.20 o 
  -1  14   7     1567.73     1426.40    323.35 o 
   0  14   7      100.05      156.46    352.04 o 
   1  14   7      724.95      615.41    279.02 o 
   2  14   7        3.64      307.71    396.37 o 
   3  14   7      256.22      -62.58    388.54 o 
   4  14   7      363.16      210.00    227.73 o 
   0  15   7        7.12      206.01    375.51 o 
   1  15   7     1236.06     1037.85    388.54 o 
   2  15   7       34.54       70.41    404.19 o 
  -2 -14   8      811.98      795.34    323.35 o 
  -1 -14   8      208.55      315.53    425.05 o 
   0 -14   8      199.32       44.33    365.07 o 
   1 -14   8      318.48      179.93    346.82 o 
   2 -14   8        3.62      391.15    383.33 o 
   3 -14   8       91.60      143.42    245.12 o 
  -4 -13   8      121.75       15.65    255.55 o 
  -2 -13   8      803.49      477.20    289.45 o 
  -1 -13   8      206.58      297.27    365.07 o 
   0 -13   8      275.83      260.77    333.78 o 
   1 -13   8      502.42      518.93    271.20 o 
   2 -13   8      729.12      565.87    250.34 o 
   3 -13   8      112.02       59.98    307.71 o 
   4 -13   8        0.37      177.32    232.08 o 
  -5 -12   8       64.28      443.30    289.45 o 
  -4 -12   8       30.31       39.12    177.32 o 
  -3 -12   8        0.14       65.19    216.44 o 
  -2 -12   8      547.50      328.57    260.77 o 
  -1 -12   8      510.55      492.85    252.94 o 
   0 -12   8       10.96     -164.28    302.49 o 
   1 -12   8       19.86        0.00    213.83 o 
   2 -12   8     1589.29     1528.10    325.96 o 
   3 -12   8       15.01      -36.51    208.61 o 
   4 -12   8      227.28      213.83    208.61 o 
   5 -12   8        7.47      -44.33    203.40 o 
  -5 -11   8       77.40      -33.90    252.94 o 
  -4 -11   8     3384.47     3676.82    331.17 o 
  -3 -11   8      135.75      117.35    169.50 o 
  -2 -11   8        0.08      -45.20    159.90 o 
  -1 -11   8      412.17      445.91    286.84 o 
   0 -11   8      419.70      216.44    232.08 o 
   1 -11   8      492.95      438.09    213.83 o 
   2 -11   8      240.61      445.91    273.81 o 
   3 -11   8        7.83     -219.04    172.11 o 
   4 -11   8     1485.24     1288.19    237.30 o 
   5 -11   8       17.61      -93.88    187.75 o 
   6 -11   8        0.10      226.87    216.44 o 
  -6 -10   8      138.87      161.68    286.84 o 
  -5 -10   8      501.42      336.39    200.79 o 
  -4 -10   8     5095.72     5619.54    359.86 o 
  -3 -10   8      764.69      698.86    179.93 o 
  -2 -10   8       33.66      156.40    165.92 o 
  -1 -10   8        2.93       93.49    136.63 o 
   0 -10   8       75.76       23.47    242.51 o 
   1 -10   8      307.39      281.63    185.14 o 
   2 -10   8      109.03      179.93    169.50 o 
   3 -10   8     1017.01     1103.05    263.38 o 
   4 -10   8        6.59        7.82    179.93 o 
   5 -10   8       48.14      239.91    203.40 o 
   6 -10   8        3.56      117.35    211.22 o 
  -6  -9   8        9.84       70.41    200.79 o 
  -5  -9   8        3.74      -65.19    200.79 o 
  -4  -9   8      363.36      179.93    174.71 o 
  -3  -9   8       69.04       18.25    159.07 o 
  -2  -9   8      807.54      807.76    150.03 o 
  -1  -9   8      341.19      299.06    123.40 o 
   0  -9   8     5902.02     5862.82    196.15 o 
   1  -9   8      339.03      211.22    159.07 o 
   2  -9   8      374.41      346.82    166.89 o 
   3  -9   8     1288.18     1535.92    221.65 o 
   4  -9   8     2194.82     1734.10    229.48 o 
   5  -9   8      812.21      777.09    255.55 o 
   6  -9   8      111.01      -23.47    239.91 o 
   7  -9   8        2.89      -15.65    260.77 o 
  -7  -8   8       27.76       99.09    299.88 o 
  -6  -8   8      433.52      367.68    305.10 o 
  -5  -8   8      248.82      138.21    187.75 o 
  -4  -8   8        2.57      -20.86    179.93 o 
  -3  -8   8     1047.30     1079.58    206.01 o 
  -2  -8   8      107.36       65.85    130.30 o 
  -1  -8   8      208.13      268.40    120.23 o 
   0  -8   8     8441.56     9054.06    227.20 o 
   1  -8   8      796.10      739.61     98.97 o 
   2  -8   8     1043.12      943.98    185.14 o 
   3  -8   8      745.27      990.92    179.93 o 
   4  -8   8     2961.71     2393.84    221.65 o 
   5  -8   8     1733.95     1843.63    221.65 o 
   6  -8   8        9.74      -83.45    169.50 o 
   7  -8   8        0.19       59.98    258.16 o 
  -7  -7   8        6.54      135.60    213.83 o 
  -6  -7   8      324.26      380.72    221.65 o 
  -5  -7   8     1156.77     1071.75    286.84 o 
  -4  -7   8     1441.46     1436.83    258.16 o 
  -3  -7   8      979.09     1110.87    216.44 o 
  -2  -7   8      565.94      391.92    122.56 o 
  -1  -7   8     3279.58     3099.73    259.46 o 
   0  -7   8      183.26      210.36    104.18 o 
   1  -7   8      248.46      210.13     91.31 o 
   2  -7   8     2472.08     2220.57    128.80 o 
   3  -7   8     1988.11     1796.69    226.87 o 
   4  -7   8      128.39      169.50    143.42 o 
   5  -7   8     1226.04     1024.82    226.87 o 
   6  -7   8        0.89       -5.22    216.44 o 
   7  -7   8      252.30      451.13    252.94 o 
   8  -7   8       30.18      229.48    263.38 o 
  -7  -6   8      100.76       99.09    216.44 o 
  -6  -6   8     1595.60     1757.57    258.16 o 
  -5  -6   8       20.07     -101.70    182.54 o 
  -4  -6   8     3625.48     3775.91    286.84 o 
  -3  -6   8      116.67       91.27    138.21 o 
  -2  -6   8     2099.67     2152.33    152.51 o 
  -1  -6   8     2617.13     2674.56    206.01 o 
   0  -6   8     2535.31     2554.26    135.52 o 
   1  -6   8       46.89      101.67     81.07 o 
   2  -6   8     4617.82     3355.73    481.12 o 
   3  -6   8       90.94      -94.67    143.42 o 
   4  -6   8        5.69      156.46    174.71 o 
   5  -6   8        0.65       96.48    185.14 o 
   6  -6   8       55.98      156.46    159.07 o 
   7  -6   8       29.07       28.68    172.11 o 
   8  -6   8       24.77      185.14    203.40 o 
  -8  -5   8       55.00      119.95    297.27 o 
  -7  -5   8       55.06       80.84    216.44 o 
  -6  -5   8      394.60      685.82    211.22 o 
  -5  -5   8       22.20     -144.92    191.72 o 
  -4  -5   8      504.41      555.43    216.44 o 
  -3  -5   8     1001.84     1048.28    164.28 o 
  -2  -5   8      108.61        0.98     87.99 o 
  -1  -5   8      969.33     1054.33    104.91 o 
   0  -5   8     5899.42     5234.19    316.83 o 
   1  -5   8        2.90       10.68    112.13 o 
   2  -5   8      713.88      559.55    105.05 o 
   3  -5   8      409.15      364.73    101.45 o 
   4  -5   8     3337.01     2391.79    165.59 o 
   5  -5   8      234.65      247.73    195.58 o 
   6  -5   8      596.16      573.69    182.54 o 
   7  -5   8      104.10      328.57    190.36 o 
   8  -5   8        0.42     -153.85    263.38 o 
  -8  -4   8       54.41       -5.22    208.61 o 
  -7  -4   8       43.70     -117.35    268.59 o 
  -6  -4   8        0.72      -32.36    211.22 o 
  -5  -4   8     2078.68     2097.81    196.54 o 
  -4  -4   8      931.19      834.64    197.53 o 
  -3  -4   8       37.18      177.32    187.75 o 
  -2  -4   8      173.86      171.42     98.24 o 
  -1  -4   8      590.91      594.63    185.14 o 
   0  -4   8    10535.65    10169.43    328.57 o 
   1  -4   8      183.97      104.13     75.79 o 
   2  -4   8     1909.73     1663.27    112.85 o 
   3  -4   8     3760.19     2916.95    202.09 o 
   4  -4   8     3559.81     3606.17    426.35 o 
   5  -4   8      134.85       18.25    224.26 o 
   6  -4   8      127.89      112.13    250.34 o 
   7  -4   8       48.92      143.42    273.81 o 
   8  -4   8       26.63     -161.68    279.02 o 
  -8  -3   8      181.13       99.09    206.01 o 
  -7  -3   8      250.72      198.09    172.06 o 
  -6  -3   8      488.91      673.40    162.26 o 
  -5  -3   8      441.10      839.88    195.12 o 
  -4  -3   8      163.98      147.23    154.43 o 
  -3  -3   8      260.46      246.09    405.49 o 
  -2  -3   8     3805.37     4095.83    157.76 o 
  -1  -3   8       24.05       14.17     76.49 o 
   0  -3   8     2662.82     2476.07    120.87 o 
   1  -3   8     5241.82     5055.37    511.10 o 
   2  -3   8        0.53       15.00    143.42 o 
   3  -3   8     7818.36     7687.40    241.21 o 
   4  -3   8      428.94      284.11    113.61 o 
   5  -3   8      169.80       93.59    143.26 o 
   6  -3   8      548.92      265.98    263.38 o 
   7  -3   8       96.16      229.48    286.84 o 
   8  -3   8      154.88      312.92    263.38 o 
   9  -3   8       74.50      265.98    367.68 o 
  -8  -2   8       45.54       91.33    156.61 o 
  -7  -2   8       93.06      -39.12    152.42 o 
  -6  -2   8     3386.81     3538.96    232.24 o 
  -5  -2   8     1126.92     1385.01    190.99 o 
  -4  -2   8      398.73      350.47    137.87 o 
  -3  -2   8    11332.21    10706.14    293.33 o 
  -2  -2   8    22521.53    21044.39    914.47 o 
  -1  -2   8     8289.75     8095.83    355.95 o 
   0  -2   8    15606.17    14477.13    252.00 o 
   1  -2   8      184.62       73.01    140.81 o 
   2  -2   8     2025.01     1593.29    276.41 o 
   3  -2   8       41.28      -70.41    117.35 o 
   4  -2   8        0.32      -57.37    122.56 o 
   5  -2   8     4290.67     4665.13    265.98 o 
   6  -2   8      155.39      485.03    219.04 o 
   7  -2   8      415.41      159.07    250.34 o 
   8  -2   8      506.92      445.91    276.41 o 
   9  -2   8       65.95     -153.85    281.63 o 
  -8  -1   8        2.37       18.58    214.54 o 
  -7  -1   8      152.41      225.24    230.78 o 
  -6  -1   8      453.21      360.18    132.76 o 
  -5  -1   8     1222.90     1245.71    158.06 o 
  -4  -1   8      191.95      335.55    128.67 o 
  -3  -1   8       54.39       63.39    145.97 o 
  -2  -1   8    11000.61    10576.55    626.97 o 
  -1  -1   8      758.88      759.62     87.37 o 
   0  -1   8     4617.38     4553.00    281.63 o 
   1  -1   8     3493.55     2886.69    289.45 o 
   2  -1   8    32807.57    29557.98    618.02 o 
   3  -1   8      116.57       28.68    117.35 o 
   4  -1   8       44.97        0.00    151.25 o 
   5  -1   8      764.85     1170.85    213.83 o 
   6  -1   8       40.77      226.87    237.30 o 
   7  -1   8      104.92      119.95    299.88 o 
   9  -1   8       53.85       -7.82    443.30 o 
  -8   0   8       26.98       28.93    203.37 o 
  -7   0   8        0.13       21.95    136.11 o 
  -6   0   8     1526.26     1752.78    192.15 o 
  -5   0   8      209.27      169.27    134.00 o 
  -4   0   8      133.82       87.45    159.07 o 
  -3   0   8       29.42       82.64    110.57 o 
  -2   0   8    26638.27    29610.00    466.52 o 
  -1   0   8       57.14     -122.05    117.55 o 
   0   0   8     2895.24     3069.23    247.73 o 
   1   0   8      703.13      521.53    195.58 o 
   2   0   8    43628.11    39141.18    680.60 o 
   3   0   8      117.99      258.16    166.89 o 
   4   0   8      175.27      161.68    119.95 o 
   5   0   8      128.11      112.13    198.18 o 
   6   0   8      472.35      709.29    208.61 o 
   7   0   8       35.19      138.62    202.33 o 
   8   0   8      104.04       79.29    285.16 o 
  -8   1   8        1.40      151.25    307.71 o 
  -7   1   8       36.06        2.32    154.76 o 
  -6   1   8     1721.56     1869.52    188.96 o 
  -5   1   8       81.80      -14.00    116.07 o 
  -4   1   8        1.87      -21.20     99.87 o 
  -3   1   8     1647.14     1499.39    130.57 o 
  -2   1   8     4765.91     5214.57    218.27 o 
  -1   1   8     5967.61     5946.46    249.78 o 
   0   1   8      304.40      372.90    265.98 o 
   1   1   8     6439.44     7444.91    372.90 o 
   2   1   8    17188.84    15854.65    412.01 o 
   3   1   8       48.10       96.48    143.42 o 
   4   1   8     1324.94     1577.64    208.61 o 
   5   1   8      154.78      229.48    216.44 o 
   6   1   8        6.04      -26.26    162.45 o 
   7   1   8      143.06      325.02    245.75 o 
   8   1   8      178.54      826.23    322.87 o 
   9   1   8      131.13      209.47    375.17 o 
  -8   2   8      198.35      263.38    299.88 o 
  -7   2   8      100.72        9.79    144.70 o 
  -6   2   8     2948.36     3341.28    205.09 o 
  -5   2   8     3894.23     4360.35    213.68 o 
  -4   2   8     3268.71     3134.23    273.81 o 
  -3   2   8     6521.24     5434.21    637.58 o 
  -2   2   8     9080.72     8454.76    269.05 o 
  -1   2   8    14205.83    14714.76   1345.56 o 
   0   2   8     1536.30     1399.95    185.14 o 
   1   2   8     1709.22     1778.43    234.69 o 
   2   2   8      952.53      920.51    156.46 o 
   3   2   8     2859.70     2289.54    174.71 o 
   4   2   8     1477.71     1653.27    221.65 o 
   5   2   8      757.21     1095.07    160.37 o 
   6   2   8     1059.31     2398.61    637.58 o 
   7   2   8      441.81      945.96    260.39 o 
   8   2   8       47.08      241.45    316.44 o 
   9   2   8       45.73     -186.50    372.17 o 
  -8   3   8        2.80       62.58    292.06 o 
  -7   3   8      154.66      151.25    258.16 o 
  -6   3   8     2654.59     2659.32    193.06 o 
  -5   3   8     2287.93     2604.15    333.78 o 
  -4   3   8      811.87      798.02    219.04 o 
  -3   3   8     1713.06     1654.79    230.78 o 
  -2   3   8    11371.67    10548.49    178.97 o 
  -1   3   8      162.36      141.32     91.91 o 
   0   3   8     1904.02     1929.27    133.35 o 
   1   3   8     7472.93     6696.51    299.88 o 
   2   3   8       56.17      127.78    151.25 o 
   3   3   8     4896.20     4487.81    232.08 o 
   4   3   8      622.66      812.78    128.44 o 
   5   3   8       13.12       29.35    128.92 o 
   6   3   8      233.04      329.91    219.21 o 
   7   3   8      148.32      416.60    334.36 o 
   8   3   8        7.91      -41.14    346.48 o 
   9   3   8       11.22     -309.92    418.64 o 
  -8   4   8      101.03      221.65    226.87 o 
  -7   4   8       74.79      146.03    206.01 o 
  -6   4   8      102.65      169.50    245.12 o 
  -5   4   8       24.17       31.70    122.11 o 
  -4   4   8      139.21      112.34    134.26 o 
  -3   4   8     2651.32     2507.79    183.84 o 
  -2   4   8     1089.31      925.17     95.63 o 
  -1   4   8      163.42      130.75     84.87 o 
   0   4   8    11887.59    11380.14    388.51 o 
   1   4   8       90.44        1.73    100.69 o 
   2   4   8     2225.64     2087.75    138.86 o 
   3   4   8     2237.78     2013.12    190.36 o 
   4   4   8      514.35      648.29    168.35 o 
   5   4   8     1130.16     1620.39    303.79 o 
   6   4   8      380.37      871.00    294.75 o 
   7   4   8        0.73      437.22    361.28 o 
   8   4   8      201.82      500.99    390.31 o 
   9   4   8       17.89      -91.79    453.90 o 
  -7   5   8       36.53      125.17    289.45 o 
  -6   5   8        0.66     -140.81    185.14 o 
  -5   5   8       47.02       59.98    172.11 o 
  -4   5   8       29.01      104.31    132.20 o 
  -3   5   8     1155.33     1003.67    101.96 o 
  -2   5   8     2042.06     1725.00    173.03 o 
  -1   5   8     7278.27     6542.54    170.53 o 
   0   5   8     3723.96     3512.45    229.24 o 
   1   5   8      513.44      428.95     96.57 o 
   2   5   8        0.15      -43.15     94.10 o 
   3   5   8      852.04      971.39    144.53 o 
   4   5   8       19.17       59.20    124.45 o 
   5   5   8      376.52      458.01    178.15 o 
   6   5   8      344.16      346.28    265.03 o 
   7   5   8       55.14       41.80    322.65 o 
   8   5   8       45.88       23.08    459.12 o 
  -7   6   8      103.78      159.07    302.49 o 
  -6   6   8      855.19     1011.78    242.51 o 
  -5   6   8      400.81      435.48    203.40 o 
  -4   6   8     1070.32     1116.08    203.40 o 
  -3   6   8      416.09      376.93     95.36 o 
  -2   6   8     1912.44     1634.62    118.56 o 
  -1   6   8     1297.88     1420.90    128.21 o 
   0   6   8     7746.82     7736.82    229.91 o 
   1   6   8     1095.29     1008.88    121.04 o 
   2   6   8     5758.53     5827.74    211.18 o 
   3   6   8      180.39      124.38    134.57 o 
   4   6   8       11.70       86.34    146.11 o 
   5   6   8       45.43      265.98    258.16 o 
   6   6   8      154.38      641.77    259.81 o 
   7   6   8       13.25      322.54    342.87 o 
   8   6   8      241.27      843.13    394.54 o 
  -7   7   8       83.24       31.29    312.92 o 
  -6   7   8      185.85      132.99    221.65 o 
  -5   7   8      291.77      221.65    200.79 o 
  -4   7   8     2772.52     2644.18    260.77 o 
  -3   7   8       19.88      -77.77    109.70 o 
  -2   7   8     2126.68     2115.61    142.67 o 
  -1   7   8     3759.05     3560.93    164.66 o 
   0   7   8     5066.85     4768.27    174.18 o 
   1   7   8     6973.49     6595.11    405.12 o 
   2   7   8     1413.28     1287.64    149.32 o 
   3   7   8      166.07      -19.82    123.64 o 
   4   7   8      277.98      458.12    134.15 o 
   5   7   8       21.73       78.91    207.48 o 
   6   7   8      548.21     1124.84    300.13 o 
   7   7   8       14.01      -45.15    331.15 o 
   8   7   8       58.34      190.99    407.05 o 
  -6   8   8      236.75      513.71    307.71 o 
  -5   8   8       33.56       54.76    198.18 o 
  -4   8   8      531.55      565.87    208.61 o 
  -3   8   8      119.14      -24.58    123.93 o 
  -2   8   8      652.08      921.37    233.39 o 
  -1   8   8     2791.52     2683.15    162.14 o 
   0   8   8    13730.51    12979.22    338.25 o 
   1   8   8      459.11      393.41    103.42 o 
   2   8   8       36.42       14.09    110.85 o 
   3   8   8      108.68      310.85    160.70 o 
   4   8   8     4511.36     4516.82    655.83 o 
   5   8   8      412.41      659.41    244.72 o 
   6   8   8       83.62      389.91    306.31 o 
   7   8   8        0.04     -377.60    333.41 o 
   8   8   8        0.45      -42.10    427.20 o 
  -6   9   8      439.11      200.79    245.12 o 
  -5   9   8        2.92       10.43    216.44 o 
  -4   9   8      301.79      289.45    265.98 o 
  -3   9   8      188.25      288.81    170.74 o 
  -2   9   8     2917.51     2916.62    187.10 o 
  -1   9   8       43.43       47.58    145.89 o 
   0   9   8     4842.13     4294.02    280.47 o 
   1   9   8      816.55      634.21    141.98 o 
   2   9   8      704.37      457.32    140.87 o 
   3   9   8     2474.58     2660.54    215.52 o 
   4   9   8     4325.56     5187.13    680.51 o 
   5   9   8     1090.99      998.73    269.83 o 
   6   9   8      266.00      570.17    426.19 o 
   7   9   8       83.33      220.83    488.44 o 
  -6  10   8       43.51      122.56    252.94 o 
  -5  10   8      811.67     1043.07    325.96 o 
  -4  10   8      171.38       57.37    284.24 o 
  -3  10   8      542.08      567.31    162.90 o 
  -2  10   8        6.79        1.04    136.63 o 
  -1  10   8     1809.73     1755.78    192.86 o 
   0  10   8      102.60       78.94    155.14 o 
   1  10   8      327.93      446.68    165.59 o 
   2  10   8      288.59      375.51    156.73 o 
   3  10   8       13.23      112.26    201.14 o 
   4  10   8      836.07     1313.34    210.60 o 
   5  10   8      138.92      220.72    233.78 o 
   6  10   8       13.95     -136.10    333.00 o 
   7  10   8        5.71      -83.53    410.58 o 
  -5  11   8      407.89      474.60    260.77 o 
  -4  11   8     2043.81     2253.03    357.25 o 
  -3  11   8      618.85      710.13    179.76 o 
  -2  11   8      268.97      104.66    179.10 o 
  -1  11   8       48.33      177.32    286.84 o 
   0  11   8     1756.24     1520.27    299.88 o 
   1  11   8        4.78      103.01    175.79 o 
   2  11   8      363.21      410.22    268.59 o 
   3  11   8        8.57       53.43    157.58 o 
   4  11   8     1801.65     2212.12    278.85 o 
   5  11   8       67.47      217.48    271.92 o 
   6  11   8      105.33      285.96    323.14 o 
  -4  12   8      571.04      678.00    265.98 o 
  -3  12   8      147.23      167.18    179.60 o 
  -2  12   8      543.53      816.20    255.55 o 
  -1  12   8        0.19      427.66    315.53 o 
   0  12   8        2.65     -101.70    279.02 o 
   1  12   8     3041.65     2346.91    325.96 o 
   2  12   8     1486.84     1132.78    173.06 o 
   3  12   8      695.55      807.11    201.40 o 
   4  12   8       51.32       88.24    236.46 o 
   5  12   8       79.01      139.13    242.41 o 
  -3  13   8      124.32       31.29    315.53 o 
  -2  13   8      180.43       33.90    328.57 o 
  -1  13   8       16.89       36.51    323.35 o 
   0  13   8       47.54      302.49    320.74 o 
   1  13   8     5248.15     4370.46    430.27 o 
   2  13   8     1173.84     1149.98    367.68 o 
   3  13   8      907.88      925.25    240.39 o 
   4  13   8      138.92      329.08    230.67 o 
   5  13   8        0.11      121.39    236.68 o 
  -2  14   8      197.48       39.12    271.20 o 
  -1  14   8       10.78      187.75    258.16 o 
   0  14   8      225.87      130.38    331.17 o 
   1  14   8      832.46      863.14    372.90 o 
   2  14   8      253.91      112.13    265.98 o 
   3  14   8      491.27      375.50    325.96 o 
  -2 -14   9      111.87       39.12    216.44 o 
  -1 -14   9       82.16       88.66    305.10 o 
   0 -14   9      476.95      362.47    378.11 o 
   1 -14   9      661.23      636.27    273.81 o 
   2 -14   9       85.13      -59.98    250.34 o 
  -2 -13   9      153.46       83.45    365.07 o 
  -1 -13   9      176.48       28.68    372.90 o 
   0 -13   9      267.83      524.14    258.16 o 
   1 -13   9      991.20      907.47    297.27 o 
   2 -13   9      455.11      868.36    354.64 o 
   3 -13   9      847.08      620.63    250.34 o 
   4 -13   9      121.88       75.62    315.53 o 
  -4 -12   9      321.17      398.97    252.94 o 
  -3 -12   9       49.21      -57.37    161.68 o 
  -2 -12   9      727.04      839.67    378.11 o 
  -1 -12   9      608.55      406.80    323.35 o 
   0 -12   9        6.19      -39.12    239.91 o 
   1 -12   9      130.72      143.42    307.71 o 
   2 -12   9       21.60       75.62    213.83 o 
   3 -12   9     2115.56     2117.43    341.61 o 
   4 -12   9       68.28      174.71    211.22 o 
   5 -12   9        3.19       28.68    213.83 o 
  -5 -11   9      349.20      260.77    279.02 o 
  -4 -11   9      636.75      719.72    273.81 o 
  -3 -11   9      237.34      260.77    232.08 o 
  -2 -11   9        5.03       76.02    181.35 o 
  -1 -11   9      379.40      349.43    299.88 o 
   0 -11   9       10.13     -289.45    252.94 o 
   1 -11   9      420.98      503.28    279.02 o 
   2 -11   9      297.29      367.68    208.61 o 
   3 -11   9      676.12      427.66    273.81 o 
   4 -11   9       29.02      203.40    271.20 o 
   5 -11   9        4.06       86.05    208.61 o 
  -5 -10   9      654.51      688.43    297.27 o 
  -4 -10   9        3.03       26.08    177.32 o 
  -3 -10   9       40.17      -70.41    239.91 o 
  -2 -10   9      281.74       99.84    162.72 o 
  -1 -10   9     2888.43     2961.54    279.02 o 
   0 -10   9       65.92      -52.15    185.14 o 
   1 -10   9      104.54     -125.17    234.69 o 
   2 -10   9        3.41     -166.89    161.68 o 
   3 -10   9        2.07       70.41    185.14 o 
   4 -10   9      359.61      357.25    273.81 o 
   5 -10   9        2.37     -190.36    255.55 o 
   6 -10   9        1.69      130.38    213.83 o 
  -6  -9   9       37.01     -234.69    203.40 o 
  -5  -9   9      981.34      831.85    226.87 o 
  -4  -9   9      413.65      458.95    271.20 o 
  -3  -9   9        2.48      198.18    232.08 o 
  -2  -9   9        1.57       54.23    146.57 o 
  -1  -9   9     4246.69     3704.99    564.56 o 
   0  -9   9      396.77      406.01    118.41 o 
   1  -9   9      166.55       62.58    221.65 o 
   2  -9   9      359.05      263.38    174.71 o 
   3  -9   9       30.23      -88.66    226.87 o 
   4  -9   9     1215.83     1037.85    208.61 o 
   5  -9   9      126.15       44.33    172.11 o 
   6  -9   9       24.52       44.33    252.94 o 
   7  -9   9      141.40      174.71    271.20 o 
  -6  -8   9       13.32       -5.22    294.67 o 
  -5  -8   9        0.77       65.19    208.61 o 
  -4  -8   9       57.80      177.32    250.34 o 
  -3  -8   9        2.78       15.65    200.79 o 
  -2  -8   9     1808.37     1722.89    145.05 o 
  -1  -8   9     2909.34     2888.97    177.90 o 
   0  -8   9     1194.14     1211.19    133.58 o 
   1  -8   9     7896.76     7841.65    233.39 o 
   2  -8   9      846.36      620.63    174.71 o 
   3  -8   9      635.96      644.10    216.44 o 
   4  -8   9      137.89      192.97    161.68 o 
   5  -8   9      765.99      704.07    245.12 o 
   6  -8   9        0.66       57.37    182.54 o 
   7  -8   9       58.07      -28.68    203.40 o 
  -7  -7   9      482.72      508.50    250.34 o 
  -6  -7   9      240.38       75.62    213.83 o 
  -5  -7   9      738.16      818.81    245.12 o 
  -4  -7   9     1044.35      930.94    190.36 o 
  -3  -7   9       35.02      166.89    151.25 o 
  -2  -7   9      370.32      335.07    148.50 o 
  -1  -7   9      150.72      458.43    123.64 o 
   0  -7   9     7132.24     6807.79    225.56 o 
   1  -7   9     5207.09     4771.13    259.46 o 
   2  -7   9       44.15       45.08     89.07 o 
   3  -7   9       55.94      -23.47    135.60 o 
   4  -7   9      131.66      127.78    143.42 o 
   5  -7   9        0.80       86.05    211.22 o 
   6  -7   9       16.94      -41.72    161.68 o 
   7  -7   9       24.26      192.97    260.77 o 
  -7  -6   9      123.32      138.21    237.30 o 
  -6  -6   9      172.45      187.75    224.26 o 
  -5  -6   9        0.78       52.15    252.94 o 
  -4  -6   9      727.12      516.32    179.93 o 
  -3  -6   9      971.02      727.54    169.50 o 
  -2  -6   9      263.75      233.54    108.39 o 
  -1  -6   9       82.63      168.75     94.60 o 
   0  -6   9     9662.07    10077.47    314.22 o 
   1  -6   9      737.14      718.25    105.76 o 
   2  -6   9     2339.57     2106.62    221.65 o 
   3  -6   9      831.92      549.10    112.15 o 
   4  -6   9      870.38      597.16    151.25 o 
   5  -6   9       41.74       39.12    146.03 o 
   6  -6   9      272.00      187.75    169.50 o 
   7  -6   9        8.48     -117.35    174.71 o 
   8  -6   9       50.47       44.33    203.40 o 
  -7  -5   9      512.19      302.49    229.48 o 
  -6  -5   9      867.60     1027.42    247.73 o 
  -5  -5   9      633.27      809.22    184.14 o 
  -4  -5   9        0.80       62.58    161.68 o 
  -3  -5   9    14623.94    16738.66    490.24 o 
  -2  -5   9       68.55       40.12    116.21 o 
  -1  -5   9     3706.14     3667.22    165.95 o 
   0  -5   9     9003.64     8378.29    897.04 o 
   1  -5   9     1355.40     1254.20    123.50 o 
   2  -5   9     6004.34     4782.53    611.50 o 
   3  -5   9     3214.05     2829.47    164.04 o 
   4  -5   9     3161.28     2482.08    488.94 o 
   5  -5   9      584.10      591.94    221.65 o 
   6  -5   9      313.51      237.30    177.32 o 
   7  -5   9        8.73       83.45    195.58 o 
   8  -5   9        0.00      -57.37    292.06 o 
  -7  -4   9       67.13      109.52    286.84 o 
  -6  -4   9       27.61      105.01    168.99 o 
  -5  -4   9      491.03      420.34    204.63 o 
  -4  -4   9      201.24       94.28    162.98 o 
  -3  -4   9      923.01     1108.26    174.71 o 
  -2  -4   9      204.20      184.68    152.55 o 
  -1  -4   9     3557.95     3116.48    327.26 o 
   0  -4   9    11468.31    10813.40    392.45 o 
   1  -4   9      705.22      547.39    121.26 o 
   2  -4   9       37.80       49.75     82.07 o 
   3  -4   9      132.17      116.08    116.14 o 
   4  -4   9      456.24      486.24    144.73 o 
   5  -4   9      474.99      422.44    192.97 o 
   6  -4   9        1.14     -166.89    268.59 o 
   7  -4   9      322.38      362.47    224.26 o 
   8  -4   9        0.13     -109.52    216.44 o 
  -8  -3   9       31.26      -62.58    224.26 o 
  -7  -3   9       52.61      -37.49    177.87 o 
  -6  -3   9       25.47       -6.71    152.91 o 
  -5  -3   9     4637.86     5123.29    283.63 o 
  -4  -3   9       52.60      184.01    152.19 o 
  -3  -3   9      529.79      691.84    180.05 o 
  -2  -3   9     2838.04     2778.62    128.15 o 
  -1  -3   9    25252.75    22965.97    308.73 o 
   0  -3   9       20.66       54.79     83.52 o 
   1  -3   9    10453.49     9681.21    904.86 o 
   2  -3   9     1387.60     1353.56    132.16 o 
   3  -3   9      249.53      232.99    116.04 o 
   4  -3   9      444.28      408.73    148.13 o 
   5  -3   9      211.65      142.25    130.76 o 
   6  -3   9       17.70      -18.25    198.18 o 
   7  -3   9      669.54      711.89    258.16 o 
   8  -3   9      235.82      190.36    284.24 o 
  -8  -2   9       31.63      227.78    237.30 o 
  -7  -2   9        6.33       -2.00    210.82 o 
  -6  -2   9      201.78      121.26    158.33 o 
  -5  -2   9     2598.35     2244.85    187.75 o 
  -4  -2   9     6305.06     6849.09    287.86 o 
  -3  -2   9      730.92      645.93    149.70 o 
  -2  -2   9     3854.35     3941.28    349.47 o 
  -1  -2   9     5440.95     5196.65    157.57 o 
   0  -2   9      285.21      201.27     87.04 o 
   1  -2   9     3147.65     4083.62    318.14 o 
   2  -2   9     1129.88     1176.06    289.45 o 
   3  -2   9       21.20     -106.91    132.99 o 
   4  -2   9     2775.78     2777.17    247.73 o 
   5  -2   9      603.20      779.69    229.48 o 
   6  -2   9       37.23      -49.55    203.40 o 
   8  -2   9        5.45        2.61    388.54 o 
  -8  -1   9      403.57      730.01    198.54 o 
  -7  -1   9       81.90      134.94    201.93 o 
  -6  -1   9      198.40       21.17    180.00 o 
  -5  -1   9     1305.29     1078.13    163.99 o 
  -4  -1   9     5577.47     5398.13    229.25 o 
  -3  -1   9     2056.72     1939.74    190.07 o 
  -2  -1   9      706.28      644.20     77.85 o 
  -1  -1   9     2879.95     2938.34    161.68 o 
   0  -1   9     1958.81     2808.46    307.71 o 
   1  -1   9     8199.93     7455.34    391.15 o 
   2  -1   9     1718.59     2083.53    284.24 o 
   3  -1   9      268.51      192.97    185.14 o 
   4  -1   9     1332.65     1794.08    239.91 o 
   5  -1   9      136.67      135.60    187.75 o 
   6  -1   9       11.31      -28.68    234.69 o 
   7  -1   9       29.66       57.37    305.10 o 
   9  -1   9       22.44     -325.96    333.78 o 
  -8   0   9       85.88      346.38    218.04 o 
  -7   0   9       21.32      -24.51    192.32 o 
  -6   0   9       83.49      226.90    157.01 o 
  -5   0   9      589.75      681.15    137.70 o 
  -4   0   9     1045.26      820.73    136.97 o 
  -3   0   9        4.21       90.56    154.56 o 
  -2   0   9      373.97      466.68    132.17 o 
  -1   0   9      254.78       94.20    131.79 o 
   0   0   9        6.44      127.78    166.89 o 
   1   0   9        3.44     -346.82    273.81 o 
   2   0   9     1143.40     1058.72    185.14 o 
   3   0   9        7.13     -182.54    169.50 o 
   4   0   9      523.60      818.81    159.07 o 
   5   0   9       45.03      132.99    208.61 o 
   6   0   9      117.04      138.21    195.58 o 
   7   0   9       17.36       65.19    328.57 o 
   8   0   9      183.83      388.54    422.44 o 
  -8   1   9        3.18      159.07    247.73 o 
  -7   1   9      195.14      225.73    162.57 o 
  -6   1   9        4.32       68.68    169.50 o 
  -5   1   9       39.73      266.54    166.26 o 
  -4   1   9     2684.77     2548.99    247.73 o 
  -3   1   9     5583.55     5338.19   1002.65 o 
  -2   1   9      164.51      135.90    255.55 o 
  -1   1   9     2850.87     2760.65    262.07 o 
   0   1   9     1833.32     2057.45    294.67 o 
   1   1   9      599.18      487.63    203.40 o 
   2   1   9    11124.37    11510.27    409.40 o 
   3   1   9     1027.80      855.32    206.01 o 
   4   1   9       35.11       52.15    174.71 o 
   5   1   9     2234.72     3296.10    307.71 o 
   6   1   9       14.49      198.18    216.44 o 
   7   1   9       13.10     -127.78    258.16 o 
   8   1   9       27.62     -302.68    323.13 o 
   9   1   9       17.48     -107.65    338.85 o 
  -8   2   9        0.84      -23.47    312.92 o 
  -7   2   9       44.86      125.55    163.33 o 
  -6   2   9      393.71      339.55    182.54 o 
  -5   2   9      256.72      394.31    142.78 o 
  -4   2   9     2018.25     1731.98    151.44 o 
  -3   2   9     6714.34     6784.42    248.99 o 
  -2   2   9     9272.14     7665.71    640.18 o 
  -1   2   9      678.22     1039.41    202.83 o 
   0   2   9       33.05     -154.10    162.98 o 
   1   2   9      319.39      101.70    216.44 o 
   2   2   9     9376.16     9192.05    365.07 o 
   3   2   9        9.61       41.72    127.78 o 
   4   2   9      141.82       65.19    190.36 o 
   5   2   9      159.90      211.22    187.75 o 
   6   2   9      174.57      209.68    173.89 o 
   7   2   9      360.31      911.74    365.07 o 
   8   2   9       67.28       27.60    297.42 o 
   9   2   9       13.32     -107.59    408.10 o 
  -7   3   9       49.32      -67.80    208.61 o 
  -6   3   9      412.38      353.94    148.81 o 
  -5   3   9     1900.80     1700.45    169.52 o 
  -4   3   9      273.96      228.84    116.56 o 
  -3   3   9      480.07      438.48    131.15 o 
  -2   3   9     2225.46     2045.41    124.54 o 
  -1   3   9    20617.48    20558.39    536.70 o 
   0   3   9      314.42      258.64    223.35 o 
   1   3   9     9142.92     7546.61    349.43 o 
   2   3   9     2563.96     2764.13    255.55 o 
   3   3   9     1249.50      884.00    151.25 o 
   4   3   9     1164.03     1076.97    192.97 o 
   5   3   9      585.80      615.41    213.83 o 
   6   3   9      542.77      929.21    221.69 o 
   7   3   9     1323.37     2442.36    305.74 o 
   8   3   9      108.45      514.56    317.97 o 
  -7   4   9      133.87       46.94    279.02 o 
  -6   4   9      117.68       99.09    195.58 o 
  -5   4   9     2993.74     2754.86    184.39 o 
  -4   4   9      628.64      627.86    157.77 o 
  -3   4   9      140.55       23.08    147.37 o 
  -2   4   9      127.56      141.80    114.09 o 
  -1   4   9     6164.79     5970.01    265.77 o 
   0   4   9      829.88      845.82    146.50 o 
   1   4   9      451.00      436.00    120.51 o 
   2   4   9     9965.66     9609.28    357.25 o 
   3   4   9      129.16        7.82    130.38 o 
   4   4   9        2.04       31.29    166.89 o 
   5   4   9      891.47     1422.57    232.42 o 
   6   4   9     1531.89     2430.44    246.90 o 
   7   4   9        3.00       -0.07    318.42 o 
   8   4   9        1.72      -62.10    340.42 o 
  -7   5   9      323.24      279.02    224.26 o 
  -6   5   9        3.23       -2.61    258.16 o 
  -5   5   9      535.15      286.84    185.14 o 
  -4   5   9      333.56      367.49    145.36 o 
  -3   5   9    10330.26    10188.87    291.73 o 
  -2   5   9      418.30      284.72     90.73 o 
  -1   5   9     2504.41     2645.41    176.11 o 
   0   5   9     3922.32     4030.99    382.41 o 
   1   5   9     3629.77     3258.35    190.68 o 
   2   5   9     4856.59     4422.56    184.14 o 
   3   5   9     3914.31     4326.13    289.45 o 
   4   5   9     1862.17     1648.05    234.69 o 
   5   5   9     1334.50     1647.74    204.27 o 
   6   5   9     1453.88     2037.04    249.80 o 
   7   5   9        2.92      -41.72    365.09 o 
   8   5   9      180.27       93.73    345.70 o 
  -7   6   9      192.33      398.97    234.69 o 
  -6   6   9      375.85      706.68    294.67 o 
  -5   6   9      713.77      555.43    206.01 o 
  -4   6   9       32.65      153.85    174.71 o 
  -3   6   9     5157.51     4547.70    227.67 o 
  -2   6   9       11.10      -29.96     94.76 o 
  -1   6   9      787.80      733.70    113.30 o 
   0   6   9     5683.50     5294.71    193.88 o 
   1   6   9     3075.35     3390.70    177.37 o 
   2   6   9     3106.14     2605.00    380.72 o 
   3   6   9     1720.16     1469.08    148.50 o 
   4   6   9       19.80      -18.25    195.58 o 
   5   6   9      621.69     1278.92    257.18 o 
   6   6   9      146.96      171.05    231.36 o 
   7   6   9       33.74      162.77    304.83 o 
   8   6   9      160.23      388.03    516.92 o 
  -7   7   9        0.95      -49.55    226.87 o 
  -6   7   9      775.87     1066.54    320.74 o 
  -5   7   9        2.76      -31.29    192.97 o 
  -4   7   9      254.16      179.93    182.54 o 
  -3   7   9      590.01      474.60    182.54 o 
  -2   7   9     2686.46     2316.97    140.07 o 
  -1   7   9     1329.37     1349.58    131.53 o 
   0   7   9      610.43      458.26    128.52 o 
   1   7   9     2277.54     2387.92    157.91 o 
   2   7   9     2370.68     2372.82    190.47 o 
   3   7   9      125.61      169.84    152.21 o 
   4   7   9       11.60      121.09    175.39 o 
   5   7   9     3940.49     5015.37    301.19 o 
   6   7   9      394.42      800.16    265.50 o 
   7   7   9      254.77       71.19    449.59 o 
   8   7   9       28.34      442.60    466.43 o 
  -6   8   9      558.33      620.63    250.34 o 
  -5   8   9      133.54      263.38    221.65 o 
  -4   8   9      626.30      714.50    219.04 o 
  -3   8   9     1150.06      670.17    192.97 o 
  -2   8   9     1360.72     1282.65    126.40 o 
  -1   8   9     1768.62     1738.63    152.84 o 
   0   8   9        5.88      -26.56    123.16 o 
   1   8   9     7253.82     7905.50    798.80 o 
   2   8   9       67.01      146.48    155.66 o 
   3   8   9      199.31      278.75    143.26 o 
   4   8   9     4114.21     4795.19    526.67 o 
   5   8   9     2215.65     2983.34    281.15 o 
   6   8   9      232.62      282.35    274.72 o 
   7   8   9      158.59      378.90    483.77 o 
  -6   9   9       16.99       31.29    336.39 o 
  -5   9   9      376.03      531.97    320.74 o 
  -4   9   9       79.47       65.19    276.41 o 
  -3   9   9       25.03       -5.22    245.12 o 
  -2   9   9     1374.65     1389.24    165.95 o 
  -1   9   9     5448.17     4953.56    193.98 o 
   0   9   9      136.35       78.33    126.84 o 
   1   9   9        9.64       21.22    129.91 o 
   2   9   9     1360.79     1178.48    163.12 o 
   3   9   9      108.38      173.22    173.13 o 
   4   9   9      164.86      406.24    171.87 o 
   5   9   9      273.97      322.91    202.88 o 
   6   9   9       45.07      217.48    294.10 o 
   7   9   9       85.53      459.84    384.53 o 
  -5  10   9      686.98      701.46    349.43 o 
  -4  10   9      544.18      425.05    302.49 o 
  -3  10   9       10.68     -148.64    252.94 o 
  -2  10   9     5803.93     4699.35    312.92 o 
  -1  10   9     2685.69     2297.07    182.54 o 
   0  10   9        2.72     -156.22    145.83 o 
   1  10   9      582.40      394.76    154.43 o 
   2  10   9        9.14      -90.76    151.07 o 
   3  10   9       32.29     -116.36    214.54 o 
   4  10   9       28.81      -28.77    186.82 o 
   5  10   9      109.92      158.23    243.08 o 
   6  10   9      153.18      296.40    423.03 o 
  -5  11   9       10.54      -15.65    341.61 o 
  -4  11   9     1060.27     1134.34    341.61 o 
  -3  11   9       18.22       99.09    276.41 o 
  -2  11   9     1650.89     1511.91    214.10 o 
  -1  11   9     1544.91     1345.56    294.67 o 
   0  11   9       13.26       41.72    276.41 o 
   1  11   9        5.19      -61.31    149.05 o 
   2  11   9        0.53       50.81    153.64 o 
   3  11   9     3453.24     3296.88    239.99 o 
   4  11   9      173.71       49.22    224.72 o 
   5  11   9        2.00       28.60    248.02 o 
   6  11   9      100.22     -135.58    414.62 o 
  -4  12   9       79.29      406.80    336.39 o 
  -3  12   9       27.61       54.76    294.67 o 
  -2  12   9      379.26      492.85    315.53 o 
  -1  12   9     1305.36     1056.11    247.73 o 
   0  12   9        6.68       13.04    224.26 o 
   1  12   9      283.83      492.85    237.30 o 
   2  12   9       20.25       14.63    197.02 o 
   3  12   9     3564.16     3444.06    276.29 o 
   4  12   9       73.38      107.57    294.75 o 
   5  12   9       24.83       44.43    237.29 o 
  -2  13   9      263.86      307.71    245.12 o 
  -1  13   9      222.25      435.48    239.91 o 
   0  13   9      705.25      242.51    318.14 o 
   1  13   9        8.98     -156.46    325.96 o 
   2  13   9       22.01      161.68    265.98 o 
   3  13   9      404.12      221.71    214.67 o 
   4  13   9       72.43      270.58    320.82 o 
  -1  14   9       76.21        0.00    323.35 o 
   0  14   9     1143.41      983.09    352.04 o 
   1  14   9      576.00      657.13    378.11 o 
   2  14   9       18.17      200.79    367.68 o 
   3  14   9       18.26      122.56    302.49 o 
   0 -14  10      342.11      213.83    279.02 o 
   1 -14  10      194.76      164.28    276.41 o 
  -1 -13  10      113.48      206.01    378.11 o 
   0 -13  10      271.42      464.17    271.20 o 
   1 -13  10        3.55     -354.64    297.27 o 
   2 -13  10      276.97      237.30    336.39 o 
   3 -13  10      626.41      375.51    252.94 o 
  -4 -12  10      118.84       86.05    273.81 o 
  -3 -12  10       80.21      -46.94    232.08 o 
  -1 -12  10       94.13       28.68    328.57 o 
   0 -12  10      228.14      250.34    346.82 o 
   1 -12  10      310.98      117.35    239.91 o 
   2 -12  10        3.69       39.12    299.88 o 
   3 -12  10      133.60       10.43    208.61 o 
   4 -12  10      210.89       91.27    294.67 o 
  -4 -11  10       47.20      -91.27    190.36 o 
  -3 -11  10      760.40      586.73    195.58 o 
  -2 -11  10     2815.84     2646.79    276.41 o 
  -1 -11  10      276.36      -67.80    302.49 o 
   0 -11  10       24.10     -242.51    271.20 o 
   1 -11  10      399.86      302.49    284.24 o 
   2 -11  10       57.53       23.47    192.97 o 
   3 -11  10      186.01      234.69    208.61 o 
   4 -11  10      145.95      221.65    284.24 o 
   5 -11  10        8.21     -119.95    203.40 o 
  -5 -10  10      159.27      -70.41    276.41 o 
  -4 -10  10      241.91      213.83    200.79 o 
  -3 -10  10      752.10      701.46    200.79 o 
  -2 -10  10     5382.88     4941.54    294.67 o 
  -1 -10  10     1089.21     1053.10    170.41 o 
   0 -10  10      432.26      625.84    271.20 o 
   1 -10  10       46.38       -5.22    245.12 o 
   2 -10  10       76.79      112.13    247.73 o 
   3 -10  10       51.27      208.61    192.97 o 
   4 -10  10       27.18       31.29    198.18 o 
   5 -10  10       64.57     -159.07    265.98 o 
   6 -10  10        2.43      -78.23    279.02 o 
  -6  -9  10       28.13      -26.08    234.69 o 
  -5  -9  10      210.95      336.39    299.88 o 
  -4  -9  10      146.44      258.16    276.41 o 
  -3  -9  10       43.06       39.12    151.25 o 
  -2  -9  10     1737.50     1231.07    687.12 o 
  -1  -9  10      708.75      761.63    152.10 o 
   0  -9  10     1423.45     1618.43    160.64 o 
   1  -9  10     1673.42     1371.64    216.44 o 
   2  -9  10     2875.75     2818.90    268.59 o 
   3  -9  10      237.65      130.38    177.32 o 
   4  -9  10        4.02        2.61    226.87 o 
   5  -9  10      180.75        2.61    177.32 o 
   6  -9  10      257.93      378.11    271.20 o 
  -6  -8  10      819.28      717.11    325.96 o 
  -5  -8  10      151.49      -83.45    224.26 o 
  -4  -8  10      742.64      542.40    182.54 o 
  -3  -8  10      407.22      185.14    216.44 o 
  -2  -8  10      416.34      312.19    315.53 o 
  -1  -8  10      164.64      145.40    114.77 o 
   0  -8  10      197.26      139.26    106.90 o 
   1  -8  10      585.70      665.63    121.32 o 
   2  -8  10     5120.59     4412.18    286.84 o 
   3  -8  10       11.07      104.31    206.01 o 
   4  -8  10      168.53      200.79    172.11 o 
   5  -8  10      378.12      346.82    245.12 o 
   6  -8  10      503.93      636.27    216.44 o 
   7  -8  10      349.95      404.19    224.26 o 
  -6  -7  10      441.41      458.95    247.73 o 
  -5  -7  10       20.43       -7.82    208.61 o 
  -4  -7  10     2093.44     1916.64    232.08 o 
  -3  -7  10     1558.08     1436.83    250.34 o 
  -2  -7  10     1408.86      934.93    247.73 o 
  -1  -7  10      440.16      417.96    114.28 o 
   0  -7  10      733.39      683.13    138.47 o 
   1  -7  10      183.09      136.01    113.38 o 
   2  -7  10      280.14      284.51    131.37 o 
   3  -7  10      198.67      143.42    146.03 o 
   4  -7  10     1378.64     1241.25    190.36 o 
   5  -7  10      299.58      333.78    226.87 o 
   6  -7  10      100.70      174.71    187.75 o 
   7  -7  10      205.32      112.13    273.81 o 
  -7  -6  10        4.24     -174.71    226.87 o 
  -6  -6  10     1105.38     1431.61    284.24 o 
  -5  -6  10      380.70      534.57    271.20 o 
  -4  -6  10     4969.54     5087.57    312.92 o 
  -3  -6  10       17.19       65.19    166.89 o 
  -2  -6  10     4208.97     3168.03   1249.08 o 
  -1  -6  10      315.48      403.82    107.11 o 
   0  -6  10      192.28      151.46     99.56 o 
   1  -6  10     2207.73     2164.46    155.74 o 
   2  -6  10      108.50      137.69    119.81 o 
   3  -6  10      119.08      -16.32    102.13 o 
   4  -6  10     1486.88      860.53    169.50 o 
   5  -6  10       52.71       65.19    216.44 o 
   6  -6  10       36.29       70.41    239.91 o 
   7  -6  10        0.12      125.17    195.58 o 
   8  -6  10        4.91      164.28    216.44 o 
  -7  -5  10       42.99      -36.51    224.26 o 
  -6  -5  10      514.01      385.94    234.69 o 
  -5  -5  10       48.15      229.48    195.58 o 
  -4  -5  10      875.68      996.13    203.40 o 
  -3  -5  10       73.59       20.86    208.61 o 
  -2  -5  10      919.45      614.36    452.43 o 
  -1  -5  10      570.06      600.94    125.09 o 
   0  -5  10     4631.01     4415.32    185.55 o 
   1  -5  10       58.25        6.43     89.56 o 
   2  -5  10       21.44       -3.73     96.33 o 
   3  -5  10       75.24      -97.01    104.15 o 
   4  -5  10      139.48      125.91    156.46 o 
   5  -5  10      218.30       67.80    161.68 o 
   6  -5  10      747.63      636.27    206.01 o 
   7  -5  10        8.57     -109.52    198.18 o 
   8  -5  10        5.36      -52.15    312.92 o 
  -7  -4  10        9.39       65.19    310.31 o 
  -6  -4  10       63.15      154.51    190.65 o 
  -5  -4  10       11.38     -256.64    225.91 o 
  -4  -4  10      813.25      731.97    174.71 o 
  -3  -4  10     2758.79     2698.94    237.30 o 
  -2  -4  10      568.66      253.18    220.35 o 
  -1  -4  10     1993.05     1803.19    157.76 o 
   0  -4  10     1344.20     1163.06    126.80 o 
   1  -4  10       95.93      137.74    103.06 o 
   2  -4  10     5113.60     4550.01    727.54 o 
   3  -4  10       91.02      -24.90    155.66 o 
   4  -4  10     1164.03     1117.48    190.47 o 
   5  -4  10      617.64      500.67    203.40 o 
   6  -4  10       21.58        2.61    211.22 o 
   7  -4  10       60.58     -255.55    318.14 o 
   8  -4  10       17.88      104.31    250.34 o 
  -7  -3  10        0.77      -93.11    194.46 o 
  -6  -3  10       22.43      -40.68    162.95 o 
  -5  -3  10      551.53      698.64    186.82 o 
  -4  -3  10      628.05      726.52    186.09 o 
  -3  -3  10      803.67      933.55    237.30 o 
  -2  -3  10       61.46      185.14    153.85 o 
  -1  -3  10        9.73       -4.36     85.87 o 
   0  -3  10     1798.45     1529.62    122.80 o 
   1  -3  10     1926.54     2026.49    164.90 o 
   2  -3  10     1009.12     1065.64    152.10 o 
   3  -3  10     3637.73     3341.56    222.43 o 
   4  -3  10      197.33      -28.05    133.94 o 
   5  -3  10     2103.01     2148.52    204.21 o 
   6  -3  10       51.13     -250.34    302.49 o 
   7  -3  10       78.44       96.48    333.78 o 
   8  -3  10       24.07     -117.35    375.51 o 
  -7  -2  10      148.55      270.26    230.99 o 
  -6  -2  10      527.45      525.72    186.18 o 
  -5  -2  10      118.55      105.51    153.75 o 
  -4  -2  10    10867.93    11513.09    804.47 o 
  -3  -2  10     3073.99     3108.66    595.85 o 
  -2  -2  10       42.05       52.15    146.03 o 
  -1  -2  10     5929.62     5699.23    169.32 o 
   0  -2  10     8728.79     7645.27    792.73 o 
   1  -2  10     4850.51     5786.43    375.51 o 
   2  -2  10     5793.09     4670.34    365.07 o 
   3  -2  10       47.32       -2.61    224.26 o 
   4  -2  10        5.05       -7.82    203.40 o 
   5  -2  10      222.91      114.74    219.04 o 
   6  -2  10        2.16        5.22    187.75 o 
   8  -2  10       29.33      -36.51    302.49 o 
  -7  -1  10       51.40        8.71    188.83 o 
  -6  -1  10      128.70      170.55    185.25 o 
  -5  -1  10      139.76      275.88    150.35 o 
  -4  -1  10     2141.01     2177.89    204.50 o 
  -3  -1  10     3579.61     3574.79    556.74 o 
  -2  -1  10      915.93      934.21    161.91 o 
  -1  -1  10       47.06       25.83    136.90 o 
   0  -1  10     8828.75    11439.86    498.07 o 
   1  -1  10     1688.73     1269.94    219.04 o 
   2  -1  10      275.06      336.39    294.67 o 
   3  -1  10     1413.31     1275.15    242.51 o 
   4  -1  10     4649.08     4318.31    302.49 o 
   5  -1  10       24.47      -10.43    174.71 o 
   6  -1  10        2.01       33.90    232.08 o 
   7  -1  10       71.85     -104.31    206.01 o 
  -7   0  10        5.36       10.15    198.23 o 
  -6   0  10       94.70      164.28    160.56 o 
  -5   0  10       12.08     -111.36    152.91 o 
  -4   0  10     2339.77     2623.90    638.88 o 
  -3   0  10      157.16       33.83    131.05 o 
  -2   0  10     4495.64     3841.82    355.95 o 
  -1   0  10        0.28      -59.98    164.28 o 
   0   0  10    13189.35    16253.63    571.08 o 
   1   0  10        0.14     -352.04    234.69 o 
   2   0  10      625.37      584.12    245.12 o 
   3   0  10      585.92      581.51    213.83 o 
   4   0  10    16324.93    20003.46    550.22 o 
   5   0  10      193.99      208.61    169.50 o 
   6   0  10        0.70      -23.47    255.55 o 
   7   0  10       32.34       65.19    250.34 o 
   8   0  10       45.44     -182.54    425.05 o 
  -7   1  10       57.26       84.36    173.06 o 
  -6   1  10        0.65      145.78    152.03 o 
  -5   1  10      442.56      409.58    161.14 o 
  -4   1  10     1426.37     1593.95    279.02 o 
  -3   1  10     1815.42     1526.94    164.78 o 
  -2   1  10        4.57      -32.52    125.39 o 
  -1   1  10     2589.15     2696.24    335.09 o 
   0   1  10     5367.67     5264.89    359.86 o 
   1   1  10     3353.68     2899.73    328.57 o 
   2   1  10      105.50      179.93    216.44 o 
   3   1  10     2407.25     1971.40    206.01 o 
   4   1  10     4712.96     5032.81    289.45 o 
   5   1  10      282.52      323.35    177.32 o 
   6   1  10      989.04     1752.36    341.61 o 
   7   1  10       15.75      -13.04    380.72 o 
   8   1  10        2.41     -109.52    469.38 o 
  -7   2  10      198.79      340.99    194.84 o 
  -6   2  10     1050.71     1161.59    162.59 o 
  -5   2  10      166.84      170.74    128.81 o 
  -4   2  10     8213.08     8047.76    283.27 o 
  -3   2  10     7048.74     7379.31    518.93 o 
  -2   2  10     8688.04     8594.44    314.38 o 
  -1   2  10      847.23      660.81    222.96 o 
   0   2  10     1618.28     1342.95    271.20 o 
   1   2  10     7172.11     6686.07    404.19 o 
   2   2  10     2256.97     1864.49    221.65 o 
   3   2  10      872.07      847.49    229.48 o 
   4   2  10      493.25      229.48    153.85 o 
   5   2  10     2956.03     4044.50    344.21 o 
   6   2  10      196.71      529.36    258.16 o 
   7   2  10        0.61      279.02    307.71 o 
   8   2  10      109.41      284.24    516.32 o 
  -7   3  10        0.65       36.51    299.88 o 
  -6   3  10      144.36      324.50    180.42 o 
  -5   3  10       74.54      109.46    146.27 o 
  -4   3  10     5092.74     5067.95    694.94 o 
  -3   3  10     3151.19     2826.49    199.64 o 
  -2   3  10     1655.88     1523.58    205.44 o 
  -1   3  10     1403.16     1306.70    185.14 o 
   0   3  10     5701.99     5731.02    398.97 o 
   1   3  10     1793.25     1603.72    284.24 o 
   2   3  10     3007.61     2730.23    268.59 o 
   3   3  10     5176.80     4915.46    286.84 o 
   4   3  10      116.02     -127.78    203.40 o 
   5   3  10      787.88     1713.24    312.92 o 
   6   3  10       41.46      239.91    354.64 o 
   7   3  10        1.12       75.62    430.27 o 
   8   3  10       14.54      286.28    345.20 o 
  -7   4  10        3.45      166.89    312.92 o 
  -6   4  10      178.93      211.22    213.83 o 
  -5   4  10      234.37      216.70    167.88 o 
  -4   4  10      203.40      209.90    160.73 o 
  -3   4  10       54.37      -83.55    135.81 o 
  -2   4  10     1029.09      946.53    113.16 o 
  -1   4  10     4799.07     4797.04    208.62 o 
   0   4  10     3429.13     3436.97    276.60 o 
   1   4  10       66.51      -96.48    224.26 o 
   2   4  10    11564.68     9919.59    380.72 o 
   3   4  10       32.07     -127.78    187.75 o 
   4   4  10       45.10      125.17    172.11 o 
   5   4  10      718.71      505.89    234.69 o 
   6   4  10      182.67      568.47    297.27 o 
   7   4  10       13.18     -111.95    283.52 o 
   8   4  10        7.33      -54.86    420.40 o 
  -7   5  10       97.85      255.55    242.51 o 
  -6   5  10      496.61      333.78    226.87 o 
  -5   5  10      129.82      221.65    211.22 o 
  -4   5  10      287.03      430.78    166.54 o 
  -3   5  10     1131.77     1083.13    191.66 o 
  -2   5  10       25.17      -50.67     89.63 o 
  -1   5  10     1406.68     1415.08    132.38 o 
   0   5  10     3149.33     2927.34    183.31 o 
   1   5  10     5752.77     6163.42    244.67 o 
   2   5  10     5930.54     4988.48    297.27 o 
   3   5  10      351.30       96.48    151.25 o 
   4   5  10       33.08       67.80    247.73 o 
   5   5  10       93.27      117.35    315.53 o 
   6   5  10       59.51       27.40    221.65 o 
   7   5  10       34.71      179.69    305.88 o 
   8   5  10       15.48      301.31    391.59 o 
  -7   6  10       14.71     -159.07    239.91 o 
  -6   6  10      713.36      651.92    247.73 o 
  -5   6  10      116.68      412.01    284.24 o 
  -4   6  10     3040.62     2711.98    286.84 o 
  -3   6  10      553.03      437.88    147.74 o 
  -2   6  10     2282.84     1941.80    153.44 o 
  -1   6  10      818.82      863.78    136.99 o 
   0   6  10      270.90      103.39    131.90 o 
   1   6  10     2011.18     1937.08    187.97 o 
   2   6  10      302.73      107.17    161.98 o 
   3   6  10      612.68      490.24    219.04 o 
   4   6  10     2313.67     3546.44    359.86 o 
   5   6  10        5.09      132.99    339.00 o 
   6   6  10      193.12      421.77    256.01 o 
   7   6  10       24.48       18.61    382.34 o 
   8   6  10        0.13      454.93    365.73 o 
  -6   7  10      470.69      466.77    247.73 o 
  -5   7  10      251.67      432.87    289.45 o 
  -4   7  10     1581.60     1379.46    250.34 o 
  -3   7  10      958.85      977.88    279.02 o 
  -2   7  10     4617.42     4495.53    394.62 o 
  -1   7  10      129.15       78.94    118.22 o 
   0   7  10       93.97      -48.39    112.51 o 
   1   7  10     3996.93     3711.84    455.18 o 
   2   7  10     1452.01     1328.87    166.31 o 
   3   7  10     4346.21     3867.18    306.40 o 
   4   7  10       76.67      -20.86    216.44 o 
   5   7  10      762.48     1136.95    318.14 o 
   6   7  10       13.61     -125.47    354.64 o 
   7   7  10       28.28      194.37    346.97 o 
  -6   8  10        8.80     -182.54    221.65 o 
  -5   8  10      366.84      192.97    294.67 o 
  -4   8  10     1060.67     1103.05    247.73 o 
  -3   8  10      125.45      135.60    271.20 o 
  -2   8  10      761.59      873.99    138.97 o 
  -1   8  10      123.29       85.70    121.50 o 
   0   8  10     2282.14     2332.76    161.94 o 
   1   8  10     4296.73     3952.96    199.60 o 
   2   8  10     6335.52     6172.43    468.08 o 
   3   8  10      837.43      779.48    181.06 o 
   4   8  10        5.96      107.12    206.39 o 
   5   8  10      287.26      735.36    331.17 o 
   6   8  10      976.75     1957.91    405.70 o 
   7   8  10       17.46     -103.76    328.08 o 
  -5   9  10      115.20      -93.88    224.26 o 
  -4   9  10     1419.90     1207.35    323.35 o 
  -3   9  10       10.37      216.44    273.81 o 
  -2   9  10      181.62      191.84    157.79 o 
  -1   9  10      283.86      250.85    137.92 o 
   0   9  10     4942.34     4289.91    251.93 o 
   1   9  10      872.13      629.14    155.84 o 
   2   9  10     2519.02     2320.42    207.38 o 
   3   9  10      525.89      445.31    157.42 o 
   4   9  10        8.75       22.39    233.83 o 
   5   9  10      550.65      664.96    349.43 o 
   6   9  10      384.27      581.52    407.84 o 
   7   9  10       57.24      165.47    406.23 o 
  -5  10  10       65.10      -93.88    242.51 o 
  -4  10  10        2.56      159.07    232.08 o 
  -3  10  10     1442.09     1642.83    331.17 o 
  -2  10  10        5.80      114.37    172.61 o 
  -1  10  10      536.00      434.37    160.38 o 
   0  10  10      217.78      356.72    157.57 o 
   1  10  10      597.22      578.29    187.10 o 
   2  10  10       79.77        6.62    160.73 o 
   3  10  10        3.26      -69.26    188.96 o 
   4  10  10       28.02       -0.74    225.47 o 
   5  10  10      118.82      135.03    301.42 o 
   6  10  10       35.59      277.64    342.64 o 
  -4  11  10      132.50       73.01    239.91 o 
  -3  11  10     1330.10     1418.57    341.61 o 
  -2  11  10     1401.51     1492.42    187.14 o 
  -1  11  10      165.92      148.64    265.98 o 
   0  11  10       16.33      -44.33    192.97 o 
   1  11  10       31.80      -44.09    158.85 o 
   2  11  10      668.72      559.43    186.15 o 
   3  11  10        0.26      -64.55    185.59 o 
   4  11  10       58.11      298.22    277.77 o 
   5  11  10        0.49      291.58    270.13 o 
   6  11  10      399.95      745.12    477.83 o 
  -3  12  10      246.08      250.34    323.35 o 
  -2  12  10      362.58      505.89    289.45 o 
  -1  12  10       34.13      242.51    284.24 o 
   0  12  10      590.14      412.01    234.69 o 
   1  12  10       25.21       -2.61    224.26 o 
   2  12  10        1.05      -39.30    218.27 o 
   3  12  10      481.40      503.60    222.76 o 
   4  12  10      441.53      148.48    218.29 o 
   5  12  10      109.68      222.70    273.07 o 
  -2  13  10        6.14      344.21    307.71 o 
  -1  13  10      203.89      328.57    310.31 o 
   0  13  10      564.71      516.32    260.77 o 
   1  13  10        0.25       39.12    323.35 o 
   2  13  10        1.32      172.11    268.59 o 
   3  13  10     2253.66     2159.02    427.66 o 
   4  13  10      693.58      557.13    252.43 o 
   0  14  10      206.71      631.06    378.11 o 
   1  14  10       23.00     -114.74    349.43 o 
   2  14  10       96.91      187.75    393.76 o 
  -1 -13  11        1.67     -232.08    367.68 o 
   0 -13  11      286.87      229.48    263.38 o 
   1 -13  11       51.42      179.93    336.39 o 
   2 -13  11      239.44      406.80    341.61 o 
  -3 -12  11      133.94      -41.72    245.12 o 
  -1 -12  11      311.79      305.10    352.04 o 
   1 -12  11      669.55      537.18    255.55 o 
   2 -12  11       78.55      -15.65    302.49 o 
   3 -12  11        6.48       93.88    289.45 o 
   4 -12  11       15.31      132.99    302.49 o 
  -4 -11  11      101.65     -151.25    255.55 o 
  -3 -11  11      299.34      294.67    268.59 o 
  -2 -11  11     1600.46     1624.58    237.30 o 
  -1 -11  11       40.06      242.51    328.57 o 
   0 -11  11      238.66      146.03    224.26 o 
   1 -11  11      152.73      127.78    289.45 o 
   2 -11  11       49.24     -161.68    260.77 o 
   3 -11  11       47.47      268.59    213.83 o 
   4 -11  11        8.94     -211.22    284.24 o 
   5 -11  11      112.18      174.71    229.48 o 
  -5 -10  11      203.33      211.22    221.65 o 
  -4 -10  11      469.55      344.21    226.87 o 
  -3 -10  11      742.59      683.21    182.54 o 
  -2 -10  11      305.93      385.94    161.68 o 
  -1 -10  11       57.39      159.28    145.97 o 
   0 -10  11      126.48       70.41    265.98 o 
   1 -10  11      613.17      578.90    203.40 o 
   2 -10  11       36.24      -99.09    250.34 o 
   3 -10  11      149.24      203.40    206.01 o 
   4 -10  11       16.48     -132.99    268.59 o 
   5 -10  11        0.30      140.81    276.41 o 
  -5  -9  11      448.08      383.33    237.30 o 
  -4  -9  11       67.84      247.73    286.84 o 
  -3  -9  11      987.59      628.45    182.54 o 
  -2  -9  11       22.08      -86.05    198.18 o 
  -1  -9  11        7.39       10.89    151.25 o 
   0  -9  11      104.90       14.34    134.09 o 
   1  -9  11     1074.30     1037.85    263.38 o 
   2  -9  11      637.03      618.02    203.40 o 
   3  -9  11       54.14       44.33    177.32 o 
   4  -9  11       28.78      -44.33    172.11 o 
   5  -9  11       12.21     -104.31    179.93 o 
   6  -9  11      227.89      492.85    289.45 o 
  -6  -8  11        5.06      -44.33    237.30 o 
  -5  -8  11      117.52      114.74    232.08 o 
  -4  -8  11      295.02       91.27    242.51 o 
  -3  -8  11       63.15        0.00    219.04 o 
  -2  -8  11       15.05      -65.19    206.01 o 
  -1  -8  11      124.48      186.76    118.86 o 
   0  -8  11     1142.48     1091.12    152.24 o 
   1  -8  11     3286.73     3128.42    171.89 o 
   2  -8  11       51.43        5.22    159.07 o 
   3  -8  11     3651.41     3559.47    310.31 o 
   4  -8  11       78.71      -33.90    172.11 o 
   5  -8  11       98.07       33.90    237.30 o 
   6  -8  11       18.26        7.82    192.97 o 
   7  -8  11      126.45       62.58    219.04 o 
  -6  -7  11        1.00       91.27    346.82 o 
  -5  -7  11      679.45      688.43    276.41 o 
  -4  -7  11     1384.75     1149.98    226.87 o 
  -3  -7  11     1527.00     1384.67    211.22 o 
  -2  -7  11      845.46      737.97    179.93 o 
  -1  -7  11      272.14      385.99    118.34 o 
   0  -7  11      778.91      829.44    147.40 o 
   1  -7  11      491.63      567.85    109.33 o 
   2  -7  11     1148.58     1135.76    158.45 o 
   3  -7  11     1544.79     1100.44    185.14 o 
   4  -7  11       41.29        0.00    151.25 o 
   5  -7  11       62.76     -130.38    161.68 o 
   6  -7  11        2.56      106.91    258.16 o 
   7  -7  11       24.12      169.50    221.65 o 
  -6  -6  11       69.59      -31.29    242.51 o 
  -5  -6  11      555.85      560.65    219.04 o 
  -4  -6  11      154.46      320.74    195.58 o 
  -3  -6  11       93.67      125.17    185.14 o 
  -2  -6  11      276.87      146.03    161.68 o 
  -1  -6  11     3347.54     3139.58    331.17 o 
   0  -6  11        8.84      -63.78     98.78 o 
   1  -6  11      130.84      -29.26    124.37 o 
   2  -6  11     2571.40     2283.86    157.20 o 
   3  -6  11      252.78      195.58    134.60 o 
   4  -6  11      545.77      756.23    232.08 o 
   5  -6  11      183.01        0.00    161.68 o 
   6  -6  11       79.54       70.41    263.38 o 
   7  -6  11       98.38      117.35    286.84 o 
  -7  -5  11      456.40      842.28    359.86 o 
  -6  -5  11        1.20      -36.51    216.44 o 
  -5  -5  11     1638.65     1395.11    250.34 o 
  -4  -5  11      449.50      589.33    211.22 o 
  -3  -5  11      435.29      508.50    239.91 o 
  -2  -5  11      201.22      169.50    156.46 o 
  -1  -5  11    13658.34    14227.40    314.22 o 
   0  -5  11      188.06      205.04    128.35 o 
   1  -5  11     2288.93     1855.92    220.35 o 
   2  -5  11     4784.50     4777.96    211.63 o 
   3  -5  11      147.58      130.38    142.55 o 
   4  -5  11     1858.37     1874.12    203.40 o 
   5  -5  11      570.56      490.24    250.34 o 
   6  -5  11      459.40      678.00    292.06 o 
   7  -5  11        1.85      187.75    310.31 o 
   8  -5  11       24.77       54.76    258.16 o 
  -7  -4  11       82.57       44.33    252.94 o 
  -6  -4  11      235.04      354.87    199.59 o 
  -5  -4  11       59.30       22.28    185.63 o 
  -4  -4  11       83.49       54.76    198.18 o 
  -3  -4  11      374.61      372.90    182.54 o 
  -2  -4  11     1009.86     1194.31    213.83 o 
  -1  -4  11     1167.57     1220.13    136.51 o 
   0  -4  11       35.91      -10.92     98.53 o 
   1  -4  11     4231.97     3630.46    169.13 o 
   2  -4  11     3839.75     4259.15    560.65 o 
   3  -4  11     1726.64     1455.98    383.33 o 
   4  -4  11      380.82      510.05    161.59 o 
   5  -4  11       76.32       49.55    195.58 o 
   6  -4  11      151.48      104.31    310.31 o 
   7  -4  11       23.32      344.21    271.20 o 
   8  -4  11       73.48      119.95    391.15 o 
  -7  -3  11      469.30      537.00    244.49 o 
  -6  -3  11       32.17      190.36    201.04 o 
  -5  -3  11      552.84      680.26    254.52 o 
  -4  -3  11      532.91      331.50    447.22 o 
  -3  -3  11     5720.27     5257.07    315.53 o 
  -2  -3  11      138.15      109.52    164.28 o 
  -1  -3  11      875.67      961.01    125.90 o 
   0  -3  11      669.78      831.99    119.64 o 
   1  -3  11    10198.77    10259.85   2234.78 o 
   2  -3  11        5.48      -71.46    123.17 o 
   3  -3  11     2120.12     2201.28    218.79 o 
   4  -3  11      345.68       28.46    148.30 o 
   5  -3  11       26.32       65.30    176.06 o 
   6  -3  11       99.35     -166.89    318.14 o 
   7  -3  11        1.00     -195.58    239.91 o 
   8  -3  11        6.87       62.58    302.49 o 
  -7  -2  11      105.18      267.14    228.17 o 
  -6  -2  11      136.76      383.91    243.61 o 
  -5  -2  11       15.88     -115.28    205.90 o 
  -4  -2  11      544.56      579.73    186.95 o 
  -3  -2  11     2988.75     2757.16    249.33 o 
  -2  -2  11     6381.22     5729.06    320.74 o 
  -1  -2  11       97.18       84.84     90.21 o 
   0  -2  11     5749.74     5630.98    426.35 o 
   1  -2  11     4816.93     5332.69    349.43 o 
   2  -2  11      216.09      354.64    341.61 o 
   3  -2  11      712.84      756.23    224.26 o 
   4  -2  11       89.20       13.04    224.26 o 
   5  -2  11       40.63      224.26    232.08 o 
   6  -2  11      453.94      612.80    211.22 o 
   8  -2  11       16.15     -250.34    456.34 o 
  -7  -1  11      527.06      521.56    216.65 o 
  -6  -1  11     1501.44     1946.50    214.24 o 
  -5  -1  11       88.31      174.71    202.83 o 
  -4  -1  11       63.30      267.08    210.78 o 
  -3  -1  11     2665.40     2413.56    254.12 o 
  -2  -1  11     5104.89     5498.55    325.39 o 
  -1  -1  11     3950.55     4230.80    184.75 o 
   0  -1  11     1891.61     1773.22    258.16 o 
   1  -1  11     1310.43     1342.95    255.55 o 
   2  -1  11     2520.56     2276.50    385.94 o 
   3  -1  11     1511.47     1595.90    245.12 o 
   4  -1  11     1889.70     1814.94    271.20 o 
   5  -1  11     1163.98      943.98    211.22 o 
   6  -1  11      625.12      844.89    245.12 o 
   7  -1  11        0.97      138.21    234.69 o 
  -7   0  11      413.10      516.31    225.96 o 
  -6   0  11      374.91      633.17    219.67 o 
  -5   0  11       94.21      -49.20    204.26 o 
  -4   0  11      291.07      215.13    161.61 o 
  -3   0  11      453.09      439.81    208.61 o 
  -2   0  11     3019.23     2907.40    236.14 o 
  -1   0  11       10.92      -59.98    250.34 o 
   0   0  11     5106.52     6607.84    406.80 o 
   1   0  11        1.26     -169.50    346.82 o 
   2   0  11       87.95       13.04    206.01 o 
   3   0  11        3.89     -208.61    216.44 o 
   4   0  11      456.60      748.40    239.91 o 
   5   0  11       65.58      174.71    255.55 o 
   6   0  11       27.65      190.36    276.41 o 
   7   0  11        2.18      -59.98    239.91 o 
   8   0  11        8.14     -341.61    401.58 o 
  -7   1  11      118.93      263.42    161.43 o 
  -6   1  11       90.77      119.14    151.42 o 
  -5   1  11      360.70      260.38    195.21 o 
  -4   1  11        4.77      -61.54    141.40 o 
  -3   1  11       28.18     -188.16    145.97 o 
  -2   1  11    10173.46     9850.66    365.26 o 
  -1   1  11     9961.62    10468.57    382.31 o 
   0   1  11        4.66       96.48    213.83 o 
   1   1  11     3111.86     3927.16    451.13 o 
   2   1  11      441.81      675.39    216.44 o 
   3   1  11      230.93      336.39    169.50 o 
   4   1  11      308.12      529.36    250.34 o 
   5   1  11      137.04      161.68    187.75 o 
   6   1  11      463.26      758.83    305.10 o 
   7   1  11      304.56      800.56    393.76 o 
   8   1  11       19.96     -224.26    336.39 o 
  -7   2  11      178.98      143.71    207.38 o 
  -6   2  11      364.38      446.04    174.02 o 
  -5   2  11       49.41      155.12    161.87 o 
  -4   2  11     1150.01     1040.71    384.63 o 
  -3   2  11      414.85      494.58    178.74 o 
  -2   2  11     5122.77     5163.92    303.99 o 
  -1   2  11     8774.22    11070.17   2251.73 o 
   0   2  11     7668.42     9786.60    521.53 o 
   1   2  11     2005.55     1979.22    323.35 o 
   2   2  11      212.70      195.58    237.30 o 
   3   2  11     1095.57      745.79    234.69 o 
   4   2  11      504.69      584.12    250.34 o 
   5   2  11       34.01      -15.65    245.12 o 
   6   2  11        2.05     -263.38    318.14 o 
   7   2  11       32.42       26.08    307.71 o 
   8   2  11        9.93      185.14    393.76 o 
  -7   3  11      451.91      751.01    346.82 o 
  -6   3  11       27.26       29.16    170.74 o 
  -5   3  11      333.98      281.84    162.05 o 
  -4   3  11      729.31      908.58    171.15 o 
  -3   3  11     3037.03     2702.40    400.28 o 
  -2   3  11      178.62      189.17    173.18 o 
  -1   3  11      864.84      871.04    256.91 o 
   0   3  11       61.43      -93.88    265.98 o 
   1   3  11    11085.10     9609.28    490.24 o 
   2   3  11      323.74      161.68    232.08 o 
   3   3  11     2368.97     2180.01    237.30 o 
   4   3  11      789.62      651.92    195.58 o 
   5   3  11        1.12      109.52    273.81 o 
   6   3  11      574.11     1134.34    383.33 o 
   7   3  11        6.77       54.76    456.34 o 
   8   3  11       11.59      166.89    568.47 o 
  -7   4  11      209.52      101.70    250.34 o 
  -6   4  11       63.51       52.15    229.48 o 
  -5   4  11      812.71      677.70    195.58 o 
  -4   4  11       80.19       86.49    177.74 o 
  -3   4  11     2201.58     2075.33    219.22 o 
  -2   4  11     4256.09     4148.20    272.82 o 
  -1   4  11      198.20       45.53    128.41 o 
   0   4  11        5.67     -330.11    261.81 o 
   1   4  11     3474.59     2826.72    302.49 o 
   2   4  11     2425.51     1747.14    226.87 o 
   3   4  11      845.26      604.98    198.18 o 
   4   4  11     1489.36     1429.01    221.65 o 
   5   4  11       32.04      393.76    232.08 o 
   6   4  11       69.62      469.38    310.31 o 
   7   4  11       24.99       67.80    372.90 o 
   8   4  11      101.65      323.35    461.56 o 
  -7   5  11      306.44      414.62    346.82 o 
  -6   5  11       13.62      -78.23    302.49 o 
  -5   5  11      929.78     1215.18    320.74 o 
  -4   5  11       95.32       61.17    174.15 o 
  -3   5  11     1135.38      844.40    245.12 o 
  -2   5  11     1041.25      908.80    187.91 o 
  -1   5  11     9655.07    10978.95    635.07 o 
   0   5  11     1290.45     1177.30    171.19 o 
   1   5  11      937.12      818.31    156.44 o 
   2   5  11      307.92      438.09    182.54 o 
   3   5  11      271.67      221.65    185.14 o 
   5   5  11      920.46     1580.25    362.47 o 
   6   5  11      527.89      518.93    325.96 o 
   7   5  11      153.02      897.04    427.66 o 
   8   5  11       57.66      104.31    498.07 o 
  -6   6  11        2.54      -49.55    320.74 o 
  -5   6  11     1270.97     1136.95    268.59 o 
  -4   6  11        0.47       -2.61    211.22 o 
  -3   6  11     2129.25     1823.49    194.21 o 
  -2   6  11       68.93     -135.03    166.89 o 
  -1   6  11     7657.32     7231.13    339.27 o 
   0   6  11        4.79      -82.23    143.91 o 
   1   6  11      250.33      126.15    142.79 o 
   2   6  11     2458.81     2364.31    196.37 o 
   3   6  11      895.31      667.56    200.79 o 
   4   6  11      778.53     1241.25    302.49 o 
   5   6  11      238.61      526.75    367.68 o 
   6   6  11       46.41       83.45    346.82 o 
   7   6  11        3.39      346.82    425.05 o 
   8   6  11       39.72       88.66    691.03 o 
  -6   7  11      311.94      132.99    336.39 o 
  -5   7  11       16.54       20.86    239.91 o 
  -4   7  11     1452.35     1728.89    341.61 o 
  -3   7  11      276.43      500.67    294.67 o 
  -2   7  11      500.07      471.04    210.34 o 
  -1   7  11      783.64      728.51    136.74 o 
   0   7  11     1124.56      795.03    156.80 o 
   1   7  11      171.47      168.05    146.61 o 
   2   7  11       10.19       37.76    149.74 o 
   3   7  11      603.21      598.08    155.92 o 
   4   7  11      683.06      659.74    237.30 o 
   5   7  11       43.65      177.32    292.06 o 
   6   7  11       77.18      281.63    487.63 o 
   7   7  11     1076.47     1841.02    516.32 o 
  -5   8  11      235.72      174.71    250.34 o 
  -4   8  11      962.78     1202.14    341.61 o 
  -3   8  11      395.62      448.52    299.88 o 
  -2   8  11      517.52      591.05    139.13 o 
  -1   8  11      910.52      883.24    159.98 o 
   0   8  11        8.35       29.92    122.94 o 
   1   8  11     1596.66     1442.42    355.95 o 
   2   8  11      253.28       -8.85    130.76 o 
   3   8  11     1513.78     1763.23    226.24 o 
   4   8  11       62.25     -125.17    320.74 o 
   5   8  11      205.44      328.57    320.74 o 
   6   8  11      782.22     1251.68    432.87 o 
   7   8  11      401.64     1063.93    654.53 o 
  -5   9  11        1.18       10.43    333.78 o 
  -4   9  11       54.74      211.22    250.34 o 
  -3   9  11      785.09     1256.90    331.17 o 
  -2   9  11       42.10       41.70    169.13 o 
  -1   9  11        1.99      -83.35    117.63 o 
   0   9  11     1281.72     1114.71    163.07 o 
   1   9  11     3083.05     2771.48    213.83 o 
   2   9  11      230.28      173.18    202.70 o 
   3   9  11       26.52       25.89    157.42 o 
   4   9  11       40.15      142.79    214.84 o 
   5   9  11       19.54     -127.78    325.96 o 
   6   9  11       30.54     -242.51    404.19 o 
  -4  10  11      245.40      320.74    339.00 o 
  -3  10  11     1044.44      964.84    265.98 o 
  -2  10  11      733.00      615.41    302.49 o 
  -1  10  11        1.20     -130.99    176.30 o 
   0  10  11     5411.18     4688.77    259.95 o 
   1  10  11     1386.65     1093.02    164.84 o 
   2  10  11        7.13      173.89    182.94 o 
   3  10  11      191.88       88.66    165.18 o 
   4  10  11       22.16       90.47    254.14 o 
   5  10  11        5.60      219.04    367.68 o 
   6  10  11       30.05      -18.25    602.37 o 
  -4  11  11      494.13      315.53    362.47 o 
  -3  11  11        1.41       41.72    245.12 o 
  -2  11  11     1315.40     1452.47    344.21 o 
  -1  11  11       54.99       75.62    192.97 o 
   0  11  11     1822.45     1543.74    310.31 o 
   1  11  11     1109.85      737.72    212.25 o 
   2  11  11       47.65      122.04    222.75 o 
   3  11  11        3.48      114.28    209.02 o 
   4  11  11       83.97      100.50    234.02 o 
   5  11  11      696.63     1065.22    363.09 o 
  -3  12  11      914.80     1079.58    367.68 o 
  -1  12  11      123.69      143.42    305.10 o 
   0  12  11     1297.66     1196.92    320.74 o 
   1  12  11     1781.07     1525.49    367.68 o 
   2  12  11      121.09      326.60    230.96 o 
   3  12  11       28.78      -60.54    253.18 o 
   4  12  11       81.77      356.64    256.35 o 
  -1  13  11      490.43      310.31    250.34 o 
   0  13  11      520.21      430.27    255.55 o 
   1  13  11       27.18      130.38    341.61 o 
   2  13  11      438.11      547.61    367.68 o 
   3  13  11       26.62      170.86    235.41 o 
   0 -13  12      810.40     1061.32    430.27 o 
   1 -13  12       98.64      192.97    258.16 o 
   0 -12  12      245.56      226.87    320.74 o 
   1 -12  12      246.22      612.80    336.39 o 
   2 -12  12       11.22     -114.74    237.30 o 
   3 -12  12        8.56     -112.13    297.27 o 
  -3 -11  12      129.40      182.54    203.40 o 
  -2 -11  12        0.17      -96.48    203.40 o 
   0 -11  12      866.95      957.02    344.21 o 
   1 -11  12      143.87      -73.01    294.67 o 
   2 -11  12       15.30     -130.38    203.40 o 
   3 -11  12       42.47     -333.78    273.81 o 
   4 -11  12       12.92      -33.90    221.65 o 
  -4 -10  12      752.64      568.47    242.51 o 
  -3 -10  12      241.16      -59.98    159.07 o 
  -2 -10  12       36.26       41.72    159.07 o 
  -1 -10  12      786.11      502.72    134.07 o 
   0 -10  12     2809.98     3489.07    370.29 o 
   1 -10  12      791.73      936.15    284.24 o 
   2 -10  12      285.47      375.51    279.02 o 
   3 -10  12       37.75       26.08    211.22 o 
   4 -10  12        5.20     -265.98    271.20 o 
   5 -10  12       30.61      190.36    224.26 o 
  -5  -9  12       86.17     -172.11    325.96 o 
  -4  -9  12        4.16       39.12    182.54 o 
  -3  -9  12      609.50      565.87    245.12 o 
  -2  -9  12      823.23      758.83    182.54 o 
  -1  -9  12      176.81       97.49    162.98 o 
   0  -9  12      718.26      751.06    142.89 o 
   1  -9  12     1111.22     1181.28    221.65 o 
   2  -9  12      853.38      771.87    221.65 o 
   3  -9  12     1370.02     1387.28    281.63 o 
   4  -9  12     1012.85      907.47    221.65 o 
   5  -9  12      153.56      138.21    271.20 o 
   6  -9  12       23.59     -182.54    198.18 o 
  -5  -8  12      868.54     1092.62    346.82 o 
  -4  -8  12      542.35      427.66    200.79 o 
  -3  -8  12      150.95       41.72    169.50 o 
  -2  -8  12     1565.48     1499.41    276.41 o 
  -1  -8  12      351.08      291.79    158.06 o 
   0  -8  12      759.08      659.34    129.09 o 
   1  -8  12      194.72      271.47    125.22 o 
   2  -8  12       72.84       80.84    166.89 o 
   3  -8  12      732.36      578.90    250.34 o 
   4  -8  12      656.47      855.32    263.38 o 
   5  -8  12       24.39       44.33    190.36 o 
   6  -8  12       37.34     -179.93    265.98 o 
  -6  -7  12      316.33      229.48    276.41 o 
  -5  -7  12       43.13      146.03    211.22 o 
  -4  -7  12      644.97      618.02    276.41 o 
  -3  -7  12       42.65       83.45    185.14 o 
  -2  -7  12     3404.77     4073.19    323.35 o 
  -1  -7  12     1173.92     1156.73    165.02 o 
   0  -7  12      707.95      631.79    154.36 o 
   1  -7  12       45.21      -76.03    102.25 o 
   2  -7  12        3.22       22.91    115.99 o 
   3  -7  12        8.89       49.55    211.22 o 
   4  -7  12       64.16       52.15    224.26 o 
   5  -7  12        0.31      -13.04    177.32 o 
   6  -7  12      271.31      146.03    208.61 o 
   7  -7  12       35.47       73.01    305.10 o 
  -6  -6  12     1102.58     1293.41    357.25 o 
  -5  -6  12        9.97      -26.08    208.61 o 
  -4  -6  12     2206.91     2432.96    328.57 o 
  -3  -6  12      279.69      203.40    252.94 o 
  -2  -6  12     5110.94     5507.41    352.04 o 
  -1  -6  12      223.03      209.50    125.02 o 
   0  -6  12     1761.43     1482.51    143.96 o 
   1  -6  12       53.64       56.31    102.22 o 
   2  -6  12       31.61        6.52    111.91 o 
   3  -6  12       40.80       12.80    115.78 o 
   4  -6  12      727.61      417.23    172.11 o 
   5  -6  12       52.68       93.88    185.14 o 
   6  -6  12      219.08      109.52    203.40 o 
   7  -6  12        0.37      104.31    226.87 o 
  -6  -5  12        5.08     -365.07    302.49 o 
  -5  -5  12      132.98      143.42    224.26 o 
  -4  -5  12     1011.25     1342.95    336.39 o 
  -3  -5  12       25.39      -18.25    185.14 o 
  -2  -5  12     2933.45     3658.57    336.39 o 
  -1  -5  12       21.81      -22.47    130.86 o 
   0  -5  12       85.29        1.07    112.07 o 
   1  -5  12       72.80      -79.25    108.60 o 
   2  -5  12     3380.72     3042.79    582.82 o 
   3  -5  12      115.15      103.67    124.74 o 
   4  -5  12       25.07       69.10    160.29 o 
   5  -5  12       63.05      -52.15    179.93 o 
   6  -5  12        0.02       39.12    284.24 o 
   7  -5  12        7.93       73.01    318.14 o 
  -6  -4  12     1213.04     1592.58    317.64 o 
  -5  -4  12       44.34       73.01    299.88 o 
  -4  -4  12       10.04      -73.01    206.01 o 
  -3  -4  12       19.38       -2.61    185.14 o 
  -2  -4  12     3044.67     3139.64    323.35 o 
  -1  -4  12      827.11      663.38    123.96 o 
   0  -4  12      180.80      174.19    134.30 o 
   1  -4  12     2321.04     2266.09    254.25 o 
   2  -4  12     3069.94     3770.66    408.10 o 
   3  -4  12        3.13     -108.82    131.81 o 
   4  -4  12      371.93      238.91    165.70 o 
   5  -4  12       64.34      -96.48    208.61 o 
   6  -4  12      258.14      159.07    333.78 o 
   7  -4  12       35.08     -177.32    375.51 o 
   8  -4  12        2.79       93.88    417.23 o 
  -7  -3  12       23.86       79.83    230.56 o 
  -6  -3  12      282.53      260.20    285.43 o 
  -5  -3  12        1.98     -102.70    185.38 o 
  -4  -3  12      209.78      124.73    336.39 o 
  -2  -3  12      736.07      628.45    200.79 o 
  -1  -3  12     2303.09     2433.50    170.11 o 
   0  -3  12     1108.47     1225.12    137.69 o 
   1  -3  12      159.39       78.47    115.98 o 
   2  -3  12       33.16      -24.71    131.83 o 
   3  -3  12      575.33      434.44    175.91 o 
   4  -3  12       28.01     -125.17    161.00 o 
   5  -3  12      475.63      351.75    174.45 o 
   6  -3  12       11.17     -153.85    333.78 o 
   7  -3  12      405.07      305.10    289.45 o 
   8  -3  12        6.77     -299.88    302.49 o 
  -7  -2  12       30.43      204.03    242.81 o 
  -6  -2  12      247.18      388.73    216.85 o 
  -5  -2  12      676.23      849.24    224.26 o 
  -4  -2  12     2455.13     2877.12    305.09 o 
  -3  -2  12        3.77      -73.65    197.13 o 
  -2  -2  12    13005.14    14224.86    526.75 o 
  -1  -2  12     2620.79     2589.25    165.85 o 
   0  -2  12      241.87      417.82    130.05 o 
   1  -2  12     3226.90     4067.97    393.76 o 
   2  -2  12     2019.31     2180.01    388.54 o 
   3  -2  12     3023.42     3110.95    425.05 o 
   4  -2  12      692.82      529.36    265.98 o 
   5  -2  12       27.23     -200.79    177.32 o 
   6  -2  12      314.71       83.45    265.98 o 
   8  -2  12       17.48     -571.08    477.20 o 
  -7  -1  12      122.42      123.28    256.03 o 
  -6  -1  12      176.96      199.22    350.73 o 
  -5  -1  12      290.01      190.19    187.49 o 
  -4  -1  12      857.13     1023.04    210.17 o 
  -3  -1  12       35.71      -48.71    175.34 o 
  -2  -1  12     2754.64     2740.66    289.45 o 
  -1  -1  12     3288.82     3905.62    190.81 o 
   0  -1  12     3412.42     4182.71    344.21 o 
   1  -1  12      279.40      127.78    216.44 o 
   2  -1  12     1322.32      837.06    307.71 o 
   3  -1  12     1224.57      870.96    252.94 o 
   4  -1  12      181.89      190.36    247.73 o 
   5  -1  12       17.44       10.43    182.54 o 
   6  -1  12      390.77      737.97    305.10 o 
   7  -1  12       60.63       73.01    276.41 o 
  -7   0  12      116.08       36.42    195.18 o 
  -6   0  12      581.25      432.66    186.70 o 
  -5   0  12        0.40      -20.30    180.32 o 
  -4   0  12      996.06     1082.76    209.92 o 
  -3   0  12       31.17      -86.85    163.86 o 
  -2   0  12      952.39      518.92    191.42 o 
  -1   0  12       38.42      -26.08    219.04 o 
   0   0  12    13333.44    16428.34    623.23 o 
   1   0  12        7.22      192.97    325.96 o 
   2   0  12     2947.57     2568.56    336.39 o 
   3   0  12        2.00      -99.09    182.54 o 
   4   0  12        0.73      132.99    239.91 o 
   5   0  12       39.21      273.81    263.38 o 
   6   0  12     1587.49     2738.06    391.15 o 
   7   0  12      138.16       91.27    357.25 o 
   8   0  12        0.39      -99.09    312.92 o 
  -7   1  12       32.27      121.17    209.82 o 
  -6   1  12      772.20      748.37    216.61 o 
  -5   1  12      789.64     1156.67    359.86 o 
  -4   1  12        4.38        6.68    219.90 o 
  -3   1  12     1279.30     1130.13    376.81 o 
  -2   1  12      364.78      219.49    220.70 o 
  -1   1  12     1411.61     1987.05    354.64 o 
   0   1  12      192.81      190.36    320.74 o 
   1   1  12     1768.74     1940.11    365.07 o 
   2   1  12     2188.19     1752.36    294.67 o 
   3   1  12      898.61      837.06    268.59 o 
   4   1  12      169.60      213.83    187.75 o 
   5   1  12       19.70      104.31    286.84 o 
   6   1  12      983.89     1773.22    354.64 o 
   7   1  12      101.25      -18.25    271.20 o 
   8   1  12      140.36      529.36    466.77 o 
  -7   2  12      117.47      251.05    199.29 o 
  -6   2  12        0.07     -205.26    215.36 o 
  -5   2  12      812.10      833.78    180.05 o 
  -4   2  12     3482.50     3736.70    256.35 o 
  -3   2  12      139.93      -33.90    190.36 o 
  -2   2  12     7496.76     7501.20    338.71 o 
  -1   2  12     1981.13     2993.39    328.22 o 
   0   2  12     3378.66     3609.02    359.86 o 
   1   2  12       36.20     -393.76    354.64 o 
   2   2  12      794.85      571.08    229.48 o 
   3   2  12     1644.68     1911.42    286.84 o 
   4   2  12      486.21      810.99    276.41 o 
   5   2  12      953.33      938.76    299.88 o 
   6   2  12      179.98      352.04    247.73 o 
   7   2  12      560.86     1043.07    328.57 o 
   8   2  12      101.92      312.92    529.36 o 
  -7   3  12        3.94      119.95    258.16 o 
  -6   3  12       27.29     -163.64    213.30 o 
  -5   3  12       35.38     -105.36    199.29 o 
  -4   3  12      885.81      730.94    170.75 o 
  -3   3  12       12.55      -57.76    168.21 o 
  -2   3  12     2771.67     3147.18    296.03 o 
  -1   3  12     2855.09     3789.58    398.97 o 
   0   3  12     2498.79     2785.00    430.27 o 
   1   3  12       59.29     -198.18    370.29 o 
   2   3  12      848.03      542.40    208.61 o 
   3   3  12      251.07       65.19    179.93 o 
   4   3  12      282.44      151.25    206.01 o 
   5   3  12      670.18      651.92    292.06 o 
   6   3  12        4.16     -224.26    325.96 o 
   7   3  12      106.80       52.15    336.39 o 
   8   3  12        4.61      -86.05    409.40 o 
  -6   4  12       18.47     -146.03    318.14 o 
  -5   4  12       85.92     -189.36    195.65 o 
  -4   4  12      105.59      -85.27    168.35 o 
  -3   4  12      139.21      -93.00    145.97 o 
  -2   4  12      112.93       71.05    191.66 o 
  -1   4  12      115.30      -33.12    197.21 o 
   0   4  12     1383.71     1262.56    227.97 o 
   1   4  12     3113.01     2748.49    336.39 o 
   2   4  12      327.20      367.68    200.79 o 
   3   4  12      679.62      797.95    206.01 o 
   4   4  12     4224.91     4563.43    341.61 o 
   5   4  12       80.04      302.49    226.87 o 
   6   4  12        0.47     -250.34    378.11 o 
   7   4  12      106.07       59.98    487.63 o 
   8   4  12       88.93      594.55    636.27 o 
  -6   5  12       16.53      140.81    255.55 o 
  -5   5  12      243.28      299.88    252.94 o 
  -4   5  12      665.75      553.84    180.59 o 
  -3   5  12     1131.03      745.11    191.10 o 
  -2   5  12      529.07      367.60    193.57 o 
  -1   5  12     1767.80     1609.74    145.85 o 
   0   5  12       75.53       17.31    155.28 o 
   1   5  12      420.14      221.65    226.87 o 
   2   5  12     2052.56     1749.75    247.73 o 
   3   5  12     2992.83     2623.32    276.41 o 
   4   5  12     1967.38     2166.98    325.96 o 
   5   5  12      158.90      352.04    320.74 o 
   6   5  12      143.98      -26.08    417.23 o 
   7   5  12        0.01      151.25    542.40 o 
   8   5  12        0.48      281.63    675.39 o 
  -6   6  12      321.29      422.44    352.04 o 
  -5   6  12       84.02      258.16    331.17 o 
  -4   6  12     1596.04     1642.83    354.64 o 
  -3   6  12      185.64      113.09    301.19 o 
  -2   6  12     4586.65     5111.32    739.28 o 
  -1   6  12      109.21       77.93    131.45 o 
   0   6  12     1593.77     1500.82    180.43 o 
   1   6  12      255.21      162.19    167.08 o 
   2   6  12        1.49     -229.48    239.91 o 
   3   6  12       19.69      -99.09    268.59 o 
   4   6  12      268.20      318.14    289.45 o 
   5   6  12      101.68      385.94    357.25 o 
   6   6  12      304.97      951.80    469.38 o 
   7   6  12       91.02     -252.94    414.62 o 
  -6   7  12      546.14      985.70    378.11 o 
  -5   7  12      353.85      503.28    346.82 o 
  -4   7  12     1157.29      649.31    258.16 o 
  -3   7  12      241.98      206.01    229.48 o 
  -2   7  12     2892.81     2983.98    281.67 o 
  -1   7  12      598.56      463.86    144.99 o 
   0   7  12     3986.89     4062.31    262.96 o 
   1   7  12      222.15      199.79    160.01 o 
   2   7  12      218.46       72.22    146.99 o 
   3   7  12     2713.92     2485.11    299.88 o 
   4   7  12        5.73     -127.78    294.67 o 
   5   7  12      674.03      868.36    305.10 o 
   6   7  12       13.66      -93.88    354.64 o 
   7   7  12      194.46      265.98    461.56 o 
  -5   8  12     1287.65     1254.29    378.11 o 
  -4   8  12        0.54       41.72    325.96 o 
  -3   8  12      339.94      268.59    245.12 o 
  -2   8  12     3021.47     2705.64    385.94 o 
  -1   8  12       21.66       20.32    115.41 o 
   0   8  12      726.59      901.77    191.79 o 
   1   8  12      312.79      193.36    154.80 o 
   2   8  12     1951.58     1867.96    206.06 o 
   3   8  12     2849.36     2376.46    237.34 o 
   4   8  12     1499.61      920.51    271.20 o 
   5   8  12      703.28      826.63    438.09 o 
   6   8  12        7.46      151.25    388.54 o 
   7   8  12      113.62      271.20    505.89 o 
  -5   9  12      542.39      474.60    286.84 o 
  -4   9  12      155.22      224.26    344.21 o 
  -3   9  12      883.40      936.15    344.21 o 
  -2   9  12     2822.40     2279.11    365.07 o 
  -1   9  12       23.61      140.96    163.92 o 
   0   9  12      311.08      217.89    201.77 o 
   1   9  12     1134.79     1005.64    215.71 o 
   2   9  12     3160.79     2542.59    222.43 o 
   3   9  12      665.00      650.70    209.92 o 
   4   9  12      956.82     1048.28    294.67 o 
   5   9  12      168.78      226.87    443.30 o 
   6   9  12      113.37      336.39    584.12 o 
  -4  10  12        3.07       23.47    352.04 o 
  -3  10  12      418.15      430.27    341.61 o 
  -2  10  12       54.64      265.98    312.92 o 
  -1  10  12     1085.05     1136.53    205.63 o 
   0  10  12      202.89      307.37    210.47 o 
   1  10  12        0.73       67.56    201.60 o 
   2  10  12      825.09      557.24    188.54 o 
   3  10  12        0.69       73.56    204.90 o 
   4  10  12      174.02      164.66    245.12 o 
   5  10  12        6.84       18.25    479.81 o 
   6  10  12      110.72     -281.63    430.27 o 
  -3  11  12       64.58      315.53    359.86 o 
  -2  11  12      272.77      273.81    294.67 o 
  -1  11  12     1717.38     1486.37    252.94 o 
   0  11  12      139.35      289.45    219.04 o 
   1  11  12       24.22      -68.55    201.90 o 
   2  11  12      229.76      190.20    191.81 o 
   3  11  12       18.24      -13.32    214.24 o 
   4  11  12       94.97      150.19    223.82 o 
   5  11  12       88.20      151.25    370.29 o 
  -1  12  12      927.20      511.10    229.48 o 
   0  12  12       11.88      -73.01    229.48 o 
   1  12  12      305.40      521.53    331.17 o 
   2  12  12       96.99      233.45    207.09 o 
   3  12  12        7.83      154.82    273.70 o 
   4  12  12        4.07        3.17    254.37 o 
   0  13  12      115.85      393.76    341.61 o 
   1  13  12        8.56        5.22    344.21 o 
   2  13  12      418.78      560.65    391.15 o 
   0 -12  13      272.83      443.30    263.38 o 
   1 -12  13      287.84      179.93    339.00 o 
   2 -12  13      284.09      268.59    250.34 o 
  -3 -11  13       47.91     -297.27    224.26 o 
  -2 -11  13      280.58       33.90    224.26 o 
   0 -11  13     1203.79     1118.69    354.64 o 
   1 -11  13      137.99      299.88    305.10 o 
   2 -11  13      171.23       59.98    213.83 o 
   3 -11  13       64.60      344.21    302.49 o 
   4 -11  13       30.54      279.02    245.12 o 
  -4 -10  13      247.08      211.22    320.74 o 
  -3 -10  13      764.83      748.40    265.98 o 
  -2 -10  13      344.68       70.41    226.87 o 
  -1 -10  13      334.04      135.60    213.83 o 
   0 -10  13      373.71       93.88    297.27 o 
   1 -10  13      147.21       28.68    271.20 o 
   2 -10  13      329.25      279.02    216.44 o 
   3 -10  13        5.09     -114.74    289.45 o 
   4 -10  13        0.53       88.66    219.04 o 
   5 -10  13      283.01       91.27    292.06 o 
  -4  -9  13       28.12     -198.18    258.16 o 
  -3  -9  13      852.41      912.69    213.83 o 
  -2  -9  13        2.78     -324.66    216.44 o 
  -1  -9  13      514.39      164.28    216.44 o 
   0  -9  13      230.60      201.89    132.99 o 
   1  -9  13       39.04      -36.51    182.54 o 
   2  -9  13      548.07      552.83    284.24 o 
   3  -9  13       66.76      135.60    195.58 o 
   4  -9  13      245.07      312.92    273.81 o 
   5  -9  13        0.93      -62.58    206.01 o 
  -5  -8  13       94.93      187.75    224.26 o 
  -4  -8  13        0.57      271.20    276.41 o 
  -3  -8  13       52.32      213.83    250.34 o 
  -2  -8  13      818.57      990.92    268.59 o 
  -1  -8  13      409.79      432.87    177.32 o 
   0  -8  13      188.89       78.54    156.68 o 
   1  -8  13        6.05     -105.47    143.67 o 
   2  -8  13      134.92      -70.41    229.48 o 
   3  -8  13      712.27      474.60    198.18 o 
   4  -8  13        3.80      -10.43    177.32 o 
   5  -8  13      691.14      946.59    292.06 o 
   6  -8  13       24.86      117.35    216.44 o 
  -5  -7  13      487.37       46.94    299.88 o 
  -4  -7  13       29.84       57.37    271.20 o 
  -3  -7  13      302.03      255.55    211.22 o 
  -2  -7  13     2729.17     3035.33    318.14 o 
  -1  -7  13      633.79      753.62    250.34 o 
   0  -7  13      385.39      428.49    161.76 o 
   1  -7  13       89.21       82.23    138.21 o 
   2  -7  13      626.76      597.46    155.92 o 
   3  -7  13      293.25      130.38    164.28 o 
   4  -7  13        2.16      -91.27    174.71 o 
   5  -7  13      130.34      174.71    198.18 o 
   6  -7  13       62.48      114.74    276.41 o 
  -6  -6  13      153.81      -80.84    315.53 o 
  -5  -6  13        3.89     -229.48    219.04 o 
  -4  -6  13      304.27       83.45    284.24 o 
  -3  -6  13      943.65     1366.42    297.27 o 
  -2  -6  13     1472.61     1890.56    294.67 o 
  -1  -6  13        2.41       70.41    179.93 o 
   0  -6  13       24.78     -151.88    126.47 o 
   1  -6  13     3152.49     3052.12    371.59 o 
   2  -6  13      203.94      268.55    127.79 o 
   3  -6  13       25.91       85.93    183.84 o 
   4  -6  13      269.68       73.01    172.11 o 
   5  -6  13       26.23     -119.95    187.75 o 
   6  -6  13       32.43      -75.62    211.22 o 
   7  -6  13       27.72      -18.25    333.78 o 
  -6  -5  13       93.01      182.54    252.94 o 
  -5  -5  13     1382.28     1329.91    357.25 o 
  -4  -5  13        1.02     -151.25    302.49 o 
  -3  -5  13     2195.35     2224.35    279.02 o 
  -2  -5  13        7.08        5.22    276.41 o 
  -1  -5  13      131.45      125.17    177.32 o 
   0  -5  13      415.16      337.84    147.49 o 
   1  -5  13     5313.17     5007.25    559.35 o 
   2  -5  13      277.97      235.27    114.03 o 
   3  -5  13     1141.48     1065.23    355.95 o 
   4  -5  13      318.29      214.83    182.91 o 
   5  -5  13       31.87      -96.48    195.58 o 
   6  -5  13      301.29       44.33    219.04 o 
   7  -5  13       60.55      -70.41    245.12 o 
  -6  -4  13      105.89      222.84    357.25 o 
  -5  -4  13      199.08       75.62    242.51 o 
  -4  -4  13       83.80       70.41    297.27 o 
  -3  -4  13      290.40      380.72    219.04 o 
  -2  -4  13       36.80      151.25    206.01 o 
  -1  -4  13      529.21      547.61    265.98 o 
   0  -4  13      337.92      197.34    151.25 o 
   1  -4  13      568.04      704.25    146.27 o 
   2  -4  13       54.85       -3.91    167.87 o 
   3  -4  13      946.47     1085.50    176.84 o 
   4  -4  13     1256.31     1221.29    203.24 o 
   5  -4  13      932.58      957.02    260.77 o 
   6  -4  13       64.77        5.22    344.21 o 
   7  -4  13       86.46       44.33    412.01 o 
  -6  -3  13       20.10     -341.74    292.78 o 
  -5  -3  13      664.29      770.04    245.48 o 
  -4  -3  13       93.63      -23.47    219.04 o 
  -3  -3  13     2431.28     3186.58    320.74 o 
  -2  -3  13      277.08       59.98    258.16 o 
  -1  -3  13     5418.10     5045.85    401.58 o 
   0  -3  13      172.82      188.22    136.16 o 
   1  -3  13      397.51      573.82    165.77 o 
   2  -3  13      150.14      247.12    131.07 o 
   3  -3  13     3325.36     3247.35    211.96 o 
   4  -3  13       36.48      230.64    219.28 o 
   5  -3  13      426.49      645.12    234.44 o 
   6  -3  13        2.19      -86.05    359.86 o 
   7  -3  13        0.78      169.50    302.49 o 
  -6  -2  13      301.29      262.21    271.30 o 
  -5  -2  13       30.82       -9.26    228.93 o 
  -4  -2  13       28.57     -288.32    242.99 o 
  -3  -2  13       41.58       15.65    219.04 o 
  -2  -2  13     1395.38     1345.56    247.73 o 
  -1  -2  13      263.95      320.74    276.41 o 
   0  -2  13     1315.03     1483.13    155.81 o 
   1  -2  13      325.83      471.99    252.94 o 
   2  -2  13      722.78      891.82    315.53 o 
   3  -2  13      743.10     1217.78    388.54 o 
   4  -2  13        1.66     -135.60    216.44 o 
   5  -2  13      420.05      378.11    284.24 o 
   6  -2  13       45.92       23.47    286.84 o 
   8  -2  13       68.58      -59.98    534.57 o 
  -6  -1  13       57.44      -56.95    210.02 o 
  -5  -1  13     1557.20     1663.61    248.44 o 
  -4  -1  13     2354.53     2195.46    252.18 o 
  -3  -1  13        0.56     -285.50    190.33 o 
  -2  -1  13       12.87     -146.03    206.01 o 
  -1  -1  13     2134.58     2513.80    302.49 o 
   0  -1  13      440.53      516.32    242.51 o 
   1  -1  13     1605.50     2438.17    388.54 o 
   2  -1  13     1215.78     2302.58    466.77 o 
   3  -1  13     1120.24     1076.97    294.67 o 
   4  -1  13      834.16      800.56    292.06 o 
   5  -1  13      146.36      320.74    286.84 o 
   6  -1  13      557.21     1027.42    323.35 o 
   7  -1  13      113.20      187.75    359.86 o 
  -6   0  13      135.72      221.19    318.14 o 
  -5   0  13      491.74      612.19    214.81 o 
  -4   0  13      533.00      328.36    211.77 o 
  -3   0  13       41.27      -97.64    223.15 o 
  -2   0  13      163.43     -139.95    172.67 o 
  -1   0  13      178.56      -59.98    315.53 o 
   0   0  13     2943.91     4156.63    466.77 o 
   1   0  13        4.69      117.35    245.12 o 
   2   0  13     3276.10     4057.54    487.63 o 
   3   0  13       62.67       52.15    219.04 o 
   4   0  13      484.02      537.18    221.65 o 
   5   0  13       14.67      -28.68    203.40 o 
   6   0  13       18.30      -15.65    320.74 o 
   7   0  13        1.14      255.55    406.80 o 
   8   0  13       23.15     -396.37    456.34 o 
  -6   1  13       79.79        8.80    221.06 o 
  -5   1  13      562.35      378.84    227.72 o 
  -4   1  13      763.72      930.97    229.80 o 
  -3   1  13      254.14      150.34    189.30 o 
  -2   1  13       54.20       52.48    185.83 o 
  -1   1  13      278.16      732.76    336.39 o 
   0   1  13     9332.84    10558.47    534.57 o 
   1   1  13     3862.85     4214.00    414.62 o 
   2   1  13      176.15      122.56    276.41 o 
   3   1  13     2053.48     1324.70    258.16 o 
   4   1  13      138.92      286.84    206.01 o 
   5   1  13      424.13      234.69    224.26 o 
   6   1  13       28.02       41.72    357.25 o 
   7   1  13       10.98      292.06    409.40 o 
   8   1  13      109.72     -219.04    346.82 o 
  -6   2  13        3.26      -80.83    248.32 o 
  -5   2  13      513.68      385.04    187.25 o 
  -4   2  13     1647.76     1426.88    212.95 o 
  -3   2  13      224.05      158.06    191.08 o 
  -2   2  13     2138.58     2458.59    316.94 o 
  -1   2  13      359.78      593.51    307.71 o 
   0   2  13     6298.75     7160.67    464.17 o 
   1   2  13     6143.16     6513.97    516.32 o 
   2   2  13      799.19      753.62    273.81 o 
   3   2  13      235.13      192.97    203.40 o 
   4   2  13       49.72      117.35    200.79 o 
   5   2  13      119.98       96.48    312.92 o 
   6   2  13       16.09      179.93    286.84 o 
   7   2  13        1.67       88.66    414.62 o 
   8   2  13        1.16      122.56    375.51 o 
  -6   3  13      268.75      198.57    242.37 o 
  -5   3  13      672.79      702.86    218.36 o 
  -4   3  13      159.50       16.29    219.21 o 
  -3   3  13     1564.06     1361.25    215.52 o 
  -2   3  13      315.58      667.83    213.59 o 
  -1   3  13     3909.95     4207.02   1027.42 o 
   0   3  13     1045.34     1658.48    385.94 o 
   1   3  13      440.65      156.46    401.58 o 
   2   3  13       30.30     -109.52    289.45 o 
   3   3  13     4401.78     4845.06    385.94 o 
   4   3  13      549.37      685.82    224.26 o 
   5   3  13      907.15     1548.96    370.29 o 
   6   3  13       21.04      164.28    284.24 o 
   7   3  13        3.09       -2.61    430.27 o 
   8   3  13       55.24     -508.50    526.75 o 
  -6   4  13        2.36      195.58    349.43 o 
  -5   4  13      608.33      519.76    207.16 o 
  -4   4  13       84.26     -122.22    155.81 o 
  -3   4  13     1743.37     1583.98    397.67 o 
  -2   4  13       73.18      -75.68    205.45 o 
  -1   4  13      590.97      863.74    299.33 o 
   0   4  13     4855.43     4957.19    425.05 o 
   1   4  13      763.01      500.67    325.96 o 
   2   4  13      364.94       26.08    203.40 o 
   3   4  13     1225.61     1262.11    294.67 o 
   4   4  13     2487.30     2271.28    292.06 o 
   5   4  13      176.06      425.05    333.78 o 
   6   4  13      140.28      255.55    383.33 o 
   7   4  13       46.20      239.91    357.25 o 
  -6   5  13       95.39       96.48    265.98 o 
  -5   5  13     1403.58     1160.41    367.68 o 
  -4   5  13        8.23     -182.68    163.70 o 
  -3   5  13     1153.70     1167.09    350.73 o 
  -2   5  13     1282.16     1050.27    211.63 o 
  -1   5  13     2445.07     3142.09    344.77 o 
   0   5  13     2265.15     1886.06    530.66 o 
   1   5  13     3805.36     3442.13    383.33 o 
   2   5  13      110.96      177.32    206.01 o 
   3   5  13      238.99       23.47    263.38 o 
   4   5  13       13.31       99.09    312.92 o 
   5   5  13       13.28     -117.35    252.94 o 
   6   5  13       66.59      106.91    307.71 o 
   7   5  13      152.89      537.18    398.97 o 
  -5   6  13      654.78      412.01    271.20 o 
  -4   6  13       73.78       -5.22    250.34 o 
  -3   6  13     2702.41     2802.10    258.07 o 
  -2   6  13      991.87     1053.81    269.90 o 
  -1   6  13     1546.71     1495.72    168.05 o 
   0   6  13      238.61      228.73    137.93 o 
   1   6  13     4794.15     4438.26    448.52 o 
   2   6  13        5.29      -93.88    198.18 o 
   3   6  13      272.24      206.01    279.02 o 
   4   6  13      268.99      310.31    258.16 o 
   5   6  13        3.01      127.78    276.41 o 
   6   6  13       48.36      125.17    325.96 o 
   7   6  13       30.91      101.70    432.87 o 
  -5   7  13        0.21        2.61    265.98 o 
  -4   7  13      797.97      714.50    354.64 o 
  -3   7  13      218.49       78.23    325.96 o 
  -2   7  13     1047.30     1478.92    246.23 o 
  -1   7  13     1345.43     1379.86    178.52 o 
   0   7  13       22.37     -126.62    163.35 o 
   1   7  13      129.09      272.12    150.80 o 
   2   7  13       35.60      -96.48    273.81 o 
   3   7  13      359.94      365.07    305.10 o 
   4   7  13       48.74     -153.85    328.57 o 
   5   7  13       50.71      265.98    383.33 o 
   6   7  13      128.97      114.74    474.60 o 
   7   7  13       24.37       33.90    615.41 o 
  -5   8  13      131.27      104.31    284.24 o 
  -4   8  13      125.74      112.13    352.04 o 
  -3   8  13        7.55     -101.70    325.96 o 
  -2   8  13      270.72      266.48    244.31 o 
  -1   8  13     1139.76     1060.53    173.02 o 
   0   8  13      264.23      286.45    172.14 o 
   1   8  13      664.79      728.86    213.10 o 
   2   8  13      177.81      113.53    142.55 o 
   3   8  13      251.45       18.25    315.53 o 
   4   8  13       60.73      206.01    281.63 o 
   5   8  13      190.27      315.53    323.35 o 
   6   8  13       12.48      200.79    388.54 o 
  -4   9  13      110.07      417.23    292.06 o 
  -3   9  13      153.15      -10.43    255.55 o 
  -2   9  13       29.98       18.25    344.21 o 
  -1   9  13      842.31      743.45    179.57 o 
   0   9  13       93.77       82.39    215.90 o 
   1   9  13        4.72      111.72    165.93 o 
   2   9  13       49.14      -15.33    205.54 o 
   3   9  13      488.57      804.31    246.11 o 
   4   9  13       39.26       70.41    385.94 o 
   5   9  13       59.18      104.31    328.57 o 
   6   9  13       20.14      -41.72    409.40 o 
  -3  10  13      552.39      649.31    370.29 o 
  -2  10  13      410.24      427.66    372.90 o 
  -1  10  13      974.20     1011.78    265.98 o 
   0  10  13      400.78      129.81    229.48 o 
   1  10  13        0.96      211.40    216.18 o 
   2  10  13     1863.32     1724.15    248.60 o 
   3  10  13      516.82      608.38    206.46 o 
   4  10  13       11.79      487.63    414.62 o 
   5  10  13       67.03      289.45    359.86 o 
  -3  11  13       26.38      -36.51    271.20 o 
  -1  11  13       23.88      182.54    203.40 o 
   0  11  13      862.76      636.27    292.06 o 
   1  11  13      427.59      392.84    199.13 o 
   2  11  13      873.63      720.90    242.05 o 
   3  11  13      196.07      169.71    262.75 o 
   4  11  13       41.44      262.09    289.54 o 
  -1  12  13      333.86      430.27    302.49 o 
   0  12  13      160.18      219.04    310.31 o 
   1  12  13      156.95      140.81    333.78 o 
   2  12  13     1047.93      771.85    224.56 o 
   3  12  13      520.66      458.43    218.22 o 
  -2 -11  14      166.28      393.76    239.91 o 
   0 -11  14       22.80     -323.35    245.12 o 
   1 -11  14      654.29      422.44    250.34 o 
   2 -11  14      119.77       -5.22    310.31 o 
   3 -11  14        1.21       65.19    224.26 o 
  -3 -10  14      318.81      445.91    271.20 o 
  -2 -10  14      436.13      344.21    239.91 o 
  -1 -10  14      150.38       86.05    166.89 o 
   0 -10  14        6.44      -59.98    279.02 o 
   1 -10  14      236.46      122.56    213.83 o 
   2 -10  14      272.05      117.35    297.27 o 
   3 -10  14      346.68      432.87    247.73 o 
   4 -10  14       32.37     -109.52    294.67 o 
  -4  -9  14       44.96     -265.98    265.98 o 
  -3  -9  14      145.02      200.79    268.59 o 
  -2  -9  14       26.87      125.17    190.36 o 
  -1  -9  14      549.12      200.79    229.48 o 
   0  -9  14     1261.87     1314.87    191.72 o 
   1  -9  14       75.82       39.12    279.02 o 
   2  -9  14      279.88      289.45    216.44 o 
   3  -9  14      510.10      641.49    284.24 o 
   4  -9  14      160.68      263.38    208.61 o 
   5  -9  14      414.29      206.01    305.10 o 
  -4  -8  14        1.39       86.05    216.44 o 
  -3  -8  14     1046.18      946.59    232.08 o 
  -2  -8  14      146.65      187.75    192.97 o 
  -1  -8  14        4.78     -140.81    166.89 o 
   0  -8  14     1419.54     1476.18    198.16 o 
   1  -8  14      409.34      389.98    163.48 o 
   2  -8  14      142.52      -52.15    172.11 o 
   3  -8  14       30.88      -49.55    182.54 o 
   4  -8  14       85.10      -57.37    258.16 o 
   5  -8  14      264.94      127.78    213.83 o 
  -5  -7  14       70.42       26.08    315.53 o 
  -4  -7  14      743.69      711.89    245.12 o 
  -3  -7  14       26.10     -211.22    203.40 o 
  -2  -7  14      169.97      101.70    250.34 o 
  -1  -7  14      260.35      143.42    258.16 o 
   0  -7  14      942.19      879.81    145.53 o 
   1  -7  14      309.32      239.27    131.15 o 
   2  -7  14      603.56      465.05    144.64 o 
   3  -7  14       17.55      -39.12    169.50 o 
   4  -7  14        0.81      -13.04    182.54 o 
   5  -7  14       18.35     -117.35    263.38 o 
   6  -7  14       12.45     -159.07    206.01 o 
  -5  -6  14        0.17     -224.26    226.87 o 
  -4  -6  14     2679.88     2730.23    325.96 o 
  -3  -6  14       46.95       28.68    284.24 o 
  -2  -6  14     1015.98     1160.41    297.27 o 
  -1  -6  14      452.94      192.97    265.98 o 
   0  -6  14     1861.73     1754.21    249.03 o 
   1  -6  14       52.54       27.93    127.54 o 
   2  -6  14      322.02      196.46    162.55 o 
   3  -6  14        7.30     -117.76    157.00 o 
   4  -6  14       39.86       41.72    177.32 o 
   5  -6  14       24.32      -52.15    200.79 o 
   6  -6  14       97.14       46.94    229.48 o 
  -5  -5  14        2.06      -86.05    328.57 o 
  -4  -5  14       10.00     -151.25    318.14 o 
  -3  -5  14      315.49      273.81    294.67 o 
  -2  -5  14      762.78      831.85    242.51 o 
  -1  -5  14        5.09      -86.05    247.73 o 
   0  -5  14     2623.74     2908.24    208.99 o 
   1  -5  14      412.41      293.63    129.75 o 
   2  -5  14      202.10      227.93    122.70 o 
   3  -5  14       29.56       62.85    141.45 o 
   4  -5  14      632.44      627.26    199.55 o 
   5  -5  14        0.44     -182.54    200.79 o 
   6  -5  14       55.07       20.86    234.69 o 
   7  -5  14       16.32     -122.56    258.16 o 
  -6  -4  14       12.12       33.90    276.41 o 
  -5  -4  14      653.29      594.55    276.41 o 
  -4  -4  14     1291.28     1116.08    271.20 o 
  -3  -4  14       13.31     -104.31    208.61 o 
  -2  -4  14       11.78      135.60    292.06 o 
  -1  -4  14       27.14     -219.04    263.38 o 
   0  -4  14     4615.45     4237.42    207.29 o 
   1  -4  14       27.53      -88.79    134.00 o 
   2  -4  14        6.78       78.94    149.32 o 
   3  -4  14     1831.61     2301.88    375.51 o 
   4  -4  14     1038.60      975.75    194.84 o 
   5  -4  14        0.73      130.38    245.12 o 
   6  -4  14       52.74      409.40    391.15 o 
   7  -4  14       17.02      292.06    438.09 o 
  -6  -3  14       59.26       -3.00    367.68 o 
  -5  -3  14       63.95       70.41    284.24 o 
  -4  -3  14      356.59      104.31    252.94 o 
  -3  -3  14       12.62       31.29    237.30 o 
  -2  -3  14     1255.19     1389.89    265.98 o 
  -1  -3  14      755.57      946.59    325.96 o 
   0  -3  14      186.05      201.97    133.89 o 
   1  -3  14      788.73     1174.66    191.48 o 
   2  -3  14      129.14      179.03    155.41 o 
   3  -3  14       15.34      216.34    194.52 o 
   4  -3  14       19.30      179.06    190.53 o 
   5  -3  14        3.40       56.63    179.60 o 
   6  -3  14      138.82      276.41    289.45 o 
   7  -3  14        9.73       96.48    312.92 o 
  -6  -2  14      965.64     1076.92    337.94 o 
  -5  -2  14       33.40     -143.82    228.91 o 
  -4  -2  14      519.04      408.31    213.70 o 
  -3  -2  14      860.74     1149.98    354.64 o 
  -2  -2  14     3178.06     3728.97    336.39 o 
  -1  -2  14      228.78       73.01    216.44 o 
   0  -2  14     9173.87    10796.63    305.77 o 
   1  -2  14     1715.74     2342.94    299.88 o 
   2  -2  14      368.38      539.79    341.61 o 
   3  -2  14      233.74      458.95    299.88 o 
   4  -2  14        0.63       -7.82    344.21 o 
   5  -2  14      802.05      870.96    333.78 o 
   6  -2  14      134.33      -78.23    299.88 o 
  -6  -1  14      103.35      203.94    241.21 o 
  -5  -1  14      319.51      370.94    235.41 o 
  -4  -1  14      494.00      457.80    303.51 o 
  -3  -1  14      784.60      897.04    265.98 o 
  -2  -1  14     1498.82     1705.42    294.67 o 
  -1  -1  14       16.44     -216.44    307.71 o 
   0  -1  14     1637.17     1577.64    294.67 o 
   1  -1  14     1969.13     2203.48    325.96 o 
   2  -1  14     4287.75     5888.13    526.75 o 
   3  -1  14        6.78      -75.62    268.59 o 
   4  -1  14      111.16     -208.61    226.87 o 
   5  -1  14      303.44      482.42    305.10 o 
   6  -1  14       48.91      185.14    245.12 o 
   7  -1  14       33.83        5.22    260.77 o 
  -6   0  14      900.19     1004.71    309.44 o 
  -5   0  14       98.80      100.96    224.14 o 
  -4   0  14     1006.94      989.46    323.39 o 
  -3   0  14      131.49       47.34    207.81 o 
  -2   0  14     3091.88     3755.05    367.68 o 
  -1   0  14       21.59       80.84    341.61 o 
   0   0  14      303.67      576.30    281.63 o 
   1   0  14      262.25      127.78    357.25 o 
   2   0  14     9439.27    11961.40    649.31 o 
   3   0  14        7.45     -245.12    234.69 o 
   4   0  14      121.84      166.89    294.67 o 
   5   0  14        2.12     -125.17    294.67 o 
   6   0  14       73.06     -148.64    320.74 o 
   7   0  14        0.95       49.55    286.84 o 
  -6   1  14      528.23      494.86    262.63 o 
  -5   1  14      156.81      157.32    272.13 o 
  -4   1  14      392.19       98.42    278.77 o 
  -3   1  14     1323.46     1127.67    603.68 o 
  -2   1  14       81.93      -41.32    216.69 o 
  -1   1  14     1048.67     1509.84    380.72 o 
   0   1  14        9.10      255.55    284.24 o 
   1   1  14     1850.96     2469.47    417.23 o 
   2   1  14      258.72      -28.68    286.84 o 
   3   1  14        2.53      -49.55    237.30 o 
   4   1  14      263.82      302.49    221.65 o 
   5   1  14      254.42      276.41    307.71 o 
   6   1  14        0.92      127.78    258.16 o 
   7   1  14       10.22      -31.29    440.70 o 
  -6   2  14      746.46      588.07    417.23 o 
  -5   2  14      495.86      534.27    210.89 o 
  -4   2  14      151.91     -198.91    224.93 o 
  -3   2  14     1365.67     1337.32    247.35 o 
  -2   2  14     3528.15     4179.47    331.44 o 
  -1   2  14      538.25      625.84    273.81 o 
   0   2  14     3440.06     4229.65    401.58 o 
   1   2  14      361.82      279.02    464.17 o 
   2   2  14      471.47      305.10    320.74 o 
   3   2  14       98.98       54.76    219.04 o 
   4   2  14      177.07      119.95    284.24 o 
   5   2  14      119.17      315.53    247.73 o 
   6   2  14      163.52      140.81    396.37 o 
   7   2  14       65.78     -284.24    346.82 o 
  -6   3  14      754.86     1010.13    284.38 o 
  -5   3  14      149.46      103.91    190.39 o 
  -4   3  14       97.53      -15.23    197.81 o 
  -3   3  14        2.42        5.11    200.83 o 
  -2   3  14     2075.73     2596.35    328.27 o 
  -1   3  14      146.62      252.08    322.05 o 
   0   3  14      384.03      281.63    393.76 o 
   1   3  14      484.76      385.94    341.61 o 
   2   3  14      309.13      206.01    346.82 o 
   3   3  14       11.49      -49.55    206.01 o 
   4   3  14       62.75       96.48    289.45 o 
   5   3  14        9.00      -13.04    247.73 o 
   6   3  14        6.41     -114.74    404.19 o 
   7   3  14       40.74     -229.48    359.86 o 
  -6   4  14        1.17      -75.62    380.72 o 
  -5   4  14       93.24      -17.78    258.16 o 
  -4   4  14       28.19     -341.64    227.76 o 
  -3   4  14      379.36      299.23    234.09 o 
  -2   4  14       48.99     -365.73    284.85 o 
  -1   4  14        9.59      -73.87    248.41 o 
   0   4  14      734.25      542.40    281.63 o 
   1   4  14       75.43       46.94    315.53 o 
   2   4  14      457.31      456.34    250.34 o 
   3   4  14      532.18      352.04    226.87 o 
   4   4  14      121.42      430.27    302.49 o 
   5   4  14      424.07      620.63    292.06 o 
   6   4  14      748.73      941.37    365.07 o 
   7   4  14       11.76     -417.23    485.03 o 
  -5   5  14       32.54       78.23    391.15 o 
  -4   5  14       91.48     -318.61    241.21 o 
  -3   5  14      124.79      220.24    189.20 o 
  -2   5  14      392.67      413.65    234.16 o 
  -1   5  14     2110.78     2548.85    426.35 o 
   0   5  14      313.67       54.76    383.33 o 
   1   5  14     1878.15     1702.81    367.68 o 
   2   5  14      284.85     -125.17    289.45 o 
   3   5  14       36.74       80.84    224.26 o 
   4   5  14       10.72     -161.68    221.65 o 
   5   5  14      291.27      529.36    310.31 o 
   6   5  14      204.66      302.49    445.91 o 
   7   5  14       56.73      412.01    526.75 o 
  -5   6  14        0.32       10.43    286.84 o 
  -4   6  14     1167.23      805.77    325.96 o 
  -3   6  14       25.22     -120.78    238.72 o 
  -2   6  14     1196.25     1350.12    296.98 o 
  -1   6  14        0.72     -206.10    236.40 o 
   0   6  14     2564.03     4112.30    594.55 o 
   1   6  14      283.50       18.25    359.86 o 
   2   6  14      838.58      388.54    237.30 o 
   3   6  14       26.83       54.76    219.04 o 
   4   6  14       41.74     -263.38    325.96 o 
   5   6  14       37.84       15.65    393.76 o 
   6   6  14       90.95      375.50    456.34 o 
   7   6  14       13.46      466.77    558.04 o 
  -5   7  14       80.99      182.54    294.67 o 
  -4   7  14     1470.05     1421.18    349.43 o 
  -3   7  14      334.96       23.47    292.06 o 
  -2   7  14      760.80      909.93    404.19 o 
  -1   7  14       84.13      265.36    293.26 o 
   0   7  14     2167.05     2092.98    222.73 o 
   1   7  14      570.42      182.54    276.41 o 
   2   7  14     1555.20     1022.21    260.77 o 
   3   7  14       54.63      -57.37    216.44 o 
   4   7  14      219.17      213.83    265.98 o 
   5   7  14      422.92      884.00    359.86 o 
   6   7  14       18.99      -99.09    365.07 o 
  -4   8  14       34.69       57.37    289.45 o 
  -3   8  14     1218.64     1382.07    346.82 o 
  -2   8  14        4.43       38.10    227.27 o 
  -1   8  14       32.54      285.94    292.05 o 
   0   8  14     3315.06     3050.68    342.42 o 
   1   8  14      143.69       54.76    156.27 o 
   2   8  14       42.75      -65.19    219.04 o 
   3   8  14       67.87      -54.76    232.08 o 
   4   8  14      493.48      383.33    307.71 o 
   5   8  14      553.36      938.76    469.38 o 
   6   8  14       81.95      310.31    524.14 o 
  -3   9  14      733.97      398.97    312.92 o 
  -2   9  14      243.84       70.41    398.97 o 
  -1   9  14     1306.91     1540.45    308.65 o 
   0   9  14     2191.07     2094.00    400.28 o 
   1   9  14        2.29      -88.13    215.94 o 
   2   9  14      463.07      458.30    215.67 o 
   3   9  14      941.27      719.72    349.43 o 
   4   9  14     1037.59     1728.89    375.51 o 
   5   9  14      242.26      539.79    383.33 o 
  -3  10  14      842.21      719.72    414.62 o 
  -2  10  14        2.66      618.02    412.01 o 
   0  10  14       48.74       46.52    236.14 o 
   1  10  14      509.05      486.09    201.64 o 
   2  10  14      123.63       96.77    223.98 o 
   3  10  14       31.13      -36.60    207.86 o 
   4  10  14      534.14      307.71    339.00 o 
   0  11  14      163.92      451.13    315.53 o 
   1  11  14      669.32      483.94    245.00 o 
   2  11  14        3.54      112.65    241.21 o 
   3  11  14       58.93      162.76    212.20 o 
   0  12  14        8.21      -93.88    239.91 o 
   1  12  14     1031.66      857.92    365.07 o 
   2  12  14      273.80      209.25    215.52 o 
   1 -11  15        3.39     -279.02    302.49 o 
  -2 -10  15      132.81       15.65    190.36 o 
  -1 -10  15     1098.43      957.02    216.44 o 
   1 -10  15       32.54     -370.29    294.67 o 
   2 -10  15       58.82      -54.76    224.26 o 
   3 -10  15        9.06     -143.42    307.71 o 
  -3  -9  15        4.67     -315.53    268.59 o 
  -2  -9  15        6.50     -132.99    200.79 o 
  -1  -9  15      984.94      805.77    265.98 o 
   0  -9  15       88.90       31.29    164.28 o 
   1  -9  15       26.20     -260.77    284.24 o 
   2  -9  15      162.76     -119.95    276.41 o 
   3  -9  15       17.15       36.51    203.40 o 
   4  -9  15      144.23      -41.72    206.01 o 
  -4  -8  15      135.16     -182.54    229.48 o 
  -3  -8  15      103.72      -65.19    289.45 o 
  -2  -8  15       36.33       33.90    255.55 o 
  -1  -8  15       59.14     -192.97    239.91 o 
   0  -8  15      336.93      114.74    250.34 o 
   1  -8  15      311.87      121.07    143.34 o 
   2  -8  15      135.85      177.32    195.58 o 
   3  -8  15       64.91     -255.55    263.38 o 
   4  -8  15        5.48     -391.15    260.77 o 
   5  -8  15       21.41       13.04    219.04 o 
  -4  -7  15      339.78      357.25    242.51 o 
  -3  -7  15      309.51      464.17    247.73 o 
  -2  -7  15       52.24       36.51    273.81 o 
  -1  -7  15      140.33      211.22    206.01 o 
   0  -7  15     2859.79     3048.37    325.96 o 
   1  -7  15      308.32      173.19    172.22 o 
   2  -7  15        6.79      -83.86    139.58 o 
   3  -7  15       13.75      -46.94    242.51 o 
   4  -7  15       55.71      -70.41    260.77 o 
   5  -7  15       45.49     -174.71    279.02 o 
  -5  -6  15        0.34     -166.89    250.34 o 
  -4  -6  15      367.27      140.81    344.21 o 
  -3  -6  15      103.50      166.89    219.04 o 
  -2  -6  15      293.68      198.18    216.44 o 
  -1  -6  15      710.86      675.39    229.48 o 
   0  -6  15     1805.38     1635.01    242.51 o 
   1  -6  15       13.01      -18.92    121.37 o 
   2  -6  15       32.68      -14.52    139.04 o 
   3  -6  15     1074.94     1297.58    387.24 o 
   4  -6  15      102.78      -36.51    187.75 o 
   5  -6  15       10.40       65.19    216.44 o 
   6  -6  15        1.74      169.50    245.12 o 
  -5  -5  15       89.15     -174.71    349.43 o 
  -4  -5  15       44.24      -39.12    333.78 o 
  -3  -5  15     2327.56     2419.92    380.72 o 
  -2  -5  15       22.24     -250.34    305.10 o 
  -1  -5  15     1302.51      907.47    237.30 o 
   0  -5  15      210.79       41.72    292.06 o 
   1  -5  15        1.17      113.82    141.94 o 
   2  -5  15      657.56      720.18    144.68 o 
   3  -5  15     1016.23     1201.48    186.33 o 
   4  -5  15      431.79      427.66    211.22 o 
   5  -5  15      130.10       75.62    219.04 o 
   6  -5  15        2.89       -2.61    354.64 o 
  -5  -4  15      201.03      -31.29    276.41 o 
  -4  -4  15       95.08      153.85    255.55 o 
  -3  -4  15      171.34       73.01    336.39 o 
  -2  -4  15        3.21     -232.08    219.04 o 
  -1  -4  15      789.61      589.33    307.71 o 
   0  -4  15      430.82      259.74    301.19 o 
   1  -4  15      152.95      327.26    140.84 o 
   2  -4  15       15.76      -39.84    126.47 o 
   3  -4  15      182.89      407.97    158.15 o 
   4  -4  15        4.49       96.48    212.05 o 
   5  -4  15      215.98      654.53    367.68 o 
   6  -4  15       71.17      391.15    412.01 o 
  -5  -3  15     2111.46     2706.77    391.15 o 
  -4  -3  15       45.07     -370.29    341.61 o 
  -3  -3  15       78.93       -7.82    260.77 o 
  -2  -3  15      622.26      563.26    252.94 o 
  -1  -3  15     2350.72     3225.69    349.43 o 
   0  -3  15       23.54       -5.22    312.92 o 
   1  -3  15     3200.62     4027.66    253.56 o 
   2  -3  15      129.00      159.26    245.12 o 
   3  -3  15       66.11      218.94    167.35 o 
   4  -3  15       26.49      193.23    246.22 o 
   5  -3  15      118.54      676.19    271.97 o 
   6  -3  15       19.45       44.33    294.67 o 
   7  -3  15       46.31      359.86    469.38 o 
  -5  -2  15      197.78      144.93    292.06 o 
  -4  -2  15      900.65      824.02    289.45 o 
  -3  -2  15       78.88     -148.64    255.55 o 
  -2  -2  15      198.17      -15.65    232.08 o 
  -1  -2  15      167.37       70.41    315.53 o 
   0  -2  15      423.89      547.91    135.30 o 
   1  -2  15       33.94      314.70    199.49 o 
   2  -2  15      201.98      299.88    341.61 o 
   3  -2  15        7.71      135.60    245.12 o 
   4  -2  15       66.69     -125.17    370.29 o 
   5  -2  15      134.34      701.46    372.90 o 
   6  -2  15        3.78     -221.65    328.57 o 
   7  -2  15       42.20      203.40    396.37 o 
  -5  -1  15      486.07      379.22    243.22 o 
  -4  -1  15      326.10      165.67    275.11 o 
  -3  -1  15     2301.90     2667.65    422.44 o 
  -2  -1  15      576.36      414.62    265.98 o 
  -1  -1  15        3.41      166.89    252.94 o 
   0  -1  15       39.25      179.93    341.61 o 
   1  -1  15      685.62      810.99    302.49 o 
   2  -1  15        0.30        7.82    247.73 o 
   3  -1  15      503.28      964.84    440.70 o 
   4  -1  15      176.14      198.18    372.90 o 
   5  -1  15      250.17      344.21    260.77 o 
   6  -1  15       44.34      -46.94    242.51 o 
   7  -1  15       38.02      380.72    385.94 o 
  -6   0  15      135.99     -135.98    370.29 o 
  -5   0  15      272.43       15.06    286.95 o 
  -4   0  15       39.10       37.35    234.43 o 
  -3   0  15      172.77      140.77    206.51 o 
  -2   0  15      422.31      524.14    284.24 o 
  -1   0  15       19.20      -15.65    271.20 o 
   0   0  15        7.21       49.55    276.41 o 
   1   0  15       76.87      151.25    362.47 o 
   2   0  15        2.10       59.98    417.23 o 
   3   0  15       15.31      404.19    305.10 o 
   4   0  15      374.32      711.89    357.25 o 
   5   0  15       39.45     -106.91    310.31 o 
   6   0  15       89.54       99.09    265.98 o 
   7   0  15       10.87        2.61    393.76 o 
  -5   1  15      125.70      -32.95    241.12 o 
  -4   1  15        0.26      -47.15    223.88 o 
  -3   1  15     2024.83     2087.58    277.93 o 
  -2   1  15     1129.88     1316.88    385.94 o 
  -1   1  15       25.70       57.37    367.68 o 
   0   1  15       41.49      354.64    307.71 o 
   1   1  15      608.69      787.52    393.76 o 
   2   1  15     4152.62     5643.00    594.55 o 
   3   1  15     2480.88     2667.65    365.07 o 
   4   1  15       22.36      140.81    318.14 o 
   5   1  15      389.37      143.42    247.73 o 
   6   1  15        1.50      109.52    359.86 o 
   7   1  15       64.80      146.03    435.48 o 
  -5   2  15        3.32     -204.79    248.74 o 
  -4   2  15      101.12     -107.61    543.70 o 
  -3   2  15      482.16      628.73    258.35 o 
  -2   2  15     2717.32     3021.94    374.20 o 
  -1   2  15      213.77      203.40    273.81 o 
   0   2  15     1220.39     1298.62    419.84 o 
   1   2  15      189.38     -172.11    250.34 o 
   2   2  15     2856.79     2670.26    490.24 o 
   3   2  15      386.82      469.38    273.81 o 
   4   2  15        1.20      -36.51    221.65 o 
   5   2  15        1.86       62.58    331.17 o 
   6   2  15       62.95      349.43    302.49 o 
   7   2  15       43.78      195.58    492.85 o 
  -5   3  15     1205.14     1063.93    275.62 o 
  -4   3  15      294.81       66.71    505.89 o 
  -3   3  15      216.37      237.78    286.06 o 
  -2   3  15      234.08      158.80    321.33 o 
  -1   3  15     1609.66     3019.69    492.85 o 
   0   3  15       47.08      232.08    281.63 o 
   1   3  15     3582.31     4735.54    612.80 o 
   2   3  15      712.62      709.29    341.61 o 
   3   3  15      139.85       86.05    250.34 o 
   4   3  15      156.33      380.72    323.35 o 
   5   3  15      325.60      693.64    367.68 o 
   6   3  15      154.85      542.40    333.78 o 
   7   3  15      166.84      456.34    542.40 o 
  -5   4  15     1345.58      952.16    270.98 o 
  -4   4  15       18.40       92.85    268.18 o 
  -3   4  15      691.52      589.41    271.18 o 
  -2   4  15       39.47     -279.22    316.44 o 
  -1   4  15     1854.62     2148.89    659.74 o 
   0   4  15      175.19      140.81    297.27 o 
   1   4  15       37.81      -65.19    469.38 o 
   2   4  15     2537.02     2182.62    357.25 o 
   3   4  15      642.80      357.25    245.12 o 
   4   4  15      101.42      -39.12    234.69 o 
   5   4  15      428.56      591.94    380.72 o 
   6   4  15      242.56      865.75    482.42 o 
   7   4  15       16.64     -208.61    425.05 o 
  -5   5  15       26.90      -65.19    425.05 o 
  -4   5  15       87.93     -374.96    366.38 o 
  -3   5  15     2997.47     3162.23    442.00 o 
  -2   5  15       15.93       83.93    259.21 o 
  -1   5  15      729.56     1177.84    531.97 o 
   0   5  15     1148.20     1564.60    427.66 o 
   1   5  15     1323.74     1212.57    487.63 o 
   2   5  15     1339.09     1721.06    401.58 o 
   3   5  15     1147.81     1533.31    357.25 o 
   4   5  15       49.20       88.66    245.12 o 
   5   5  15       13.40      -23.47    281.63 o 
   6   5  15      106.40      331.17    385.94 o 
  -4   6  15      127.77      187.75    425.05 o 
  -3   6  15     1419.28     1103.21    295.10 o 
  -2   6  15      216.08      244.54    293.22 o 
  -1   6  15     1855.70     2679.67    387.82 o 
   0   6  15     1276.88     1369.03    323.35 o 
   1   6  15     1313.08     1285.58    378.11 o 
   2   6  15       72.92       70.41    258.16 o 
   3   6  15     1355.68      831.85    273.81 o 
   4   6  15        0.97      -31.29    260.77 o 
   5   6  15      189.96       73.01    305.10 o 
   6   6  15        0.05      336.39    406.80 o 
  -4   7  15        0.59       59.98    320.74 o 
  -3   7  15       12.07       78.23    336.39 o 
  -2   7  15      885.47      906.93    307.04 o 
  -1   7  15      535.27      930.19    337.95 o 
   0   7  15       20.45       86.05    471.99 o 
   1   7  15     1202.83      816.20    359.86 o 
   2   7  15      197.37     -130.38    245.12 o 
   3   7  15      155.22      284.24    255.55 o 
   4   7  15        4.13     -179.93    265.98 o 
   5   7  15      194.94       86.05    344.21 o 
   6   7  15        2.23      143.42    417.23 o 
  -3   8  15      203.06      -28.68    328.57 o 
  -2   8  15      150.24      315.56    216.85 o 
  -1   8  15       65.34      279.28    323.14 o 
   0   8  15        5.71      -23.77    191.09 o 
   1   8  15      748.35      959.62    359.86 o 
   2   8  15      129.96      -18.25    245.12 o 
   3   8  15        3.91       36.51    336.39 o 
   4   8  15      441.97      524.14    398.97 o 
   5   8  15       23.19      195.58    498.07 o 
  -3   9  15       34.27      289.45    443.30 o 
  -2   9  15      600.62      878.79    477.20 o 
  -1   9  15      503.84      649.64    263.88 o 
   0   9  15       18.05      273.63    224.82 o 
   1   9  15      182.91       82.11    213.20 o 
   2   9  15      102.80      239.91    333.78 o 
   3   9  15        1.81      -62.58    263.38 o 
   4   9  15        0.41     -185.14    294.67 o 
   5   9  15       57.55      435.48    545.00 o 
  -2  10  15      800.96      897.04    370.29 o 
   0  10  15      282.65      264.31    211.44 o 
   1  10  15      391.85      591.42    244.34 o 
   2  10  15       22.70      110.59    235.48 o 
   3  10  15        0.05      -88.66    357.25 o 
   4  10  15      140.99      258.16    333.78 o 
   0  11  15      352.62      221.65    221.65 o 
   1  11  15        0.69      406.15    254.30 o 
   2  11  15      133.34      330.75    241.84 o 
  -1 -10  16      410.03      169.50    208.61 o 
   1 -10  16       44.52     -445.91    297.27 o 
   2 -10  16       79.23       46.94    237.30 o 
  -2  -9  16      199.39       96.48    297.27 o 
  -1  -9  16      142.50       18.25    263.38 o 
   0  -9  16       52.22     -247.73    229.48 o 
   1  -9  16      153.80      -57.37    216.44 o 
   2  -9  16      432.07      503.28    320.74 o 
   3  -9  16       13.26     -219.04    203.40 o 
  -3  -8  16       38.77      -93.88    325.96 o 
  -2  -8  16       49.77     -224.26    281.63 o 
  -1  -8  16      357.24      498.07    279.02 o 
   0  -8  16       35.56     -250.34    258.16 o 
   1  -8  16       35.58     -111.81    176.56 o 
   2  -8  16      859.34      672.78    226.87 o 
   3  -8  16       64.06     -179.93    279.02 o 
   4  -8  16       10.11       80.84    289.45 o 
  -3  -7  16      134.49      -54.76    305.10 o 
  -2  -7  16      497.28      213.83    226.87 o 
  -1  -7  16       64.36     -426.35    284.24 o 
   0  -7  16       18.32     -371.59    247.73 o 
   1  -7  16      122.75       36.29    148.54 o 
   2  -7  16      105.42       36.43    154.72 o 
   3  -7  16      139.87      -26.08    187.75 o 
   4  -7  16      205.42       83.45    276.41 o 
   5  -7  16        3.82      -65.19    299.88 o 
  -4  -6  16      190.86       70.41    265.98 o 
  -3  -6  16       41.46       91.27    245.12 o 
  -2  -6  16     2799.56     2954.49    393.76 o 
  -1  -6  16       70.17     -104.31    213.83 o 
   0  -6  16      108.99      127.78    200.79 o 
   1  -6  16      293.51      182.43    183.33 o 
   2  -6  16       79.46       92.42    176.33 o 
   3  -6  16       56.46       77.06    153.18 o 
   4  -6  16      102.18      232.08    211.22 o 
   5  -6  16       25.75      -46.94    221.65 o 
  -4  -5  16        4.35     -375.50    250.34 o 
  -3  -5  16        1.02     -172.11    239.91 o 
  -2  -5  16       15.42      -67.80    245.12 o 
  -1  -5  16      477.91      375.51    232.08 o 
   0  -5  16        2.13      -49.55    219.04 o 
   1  -5  16        8.13      -92.21    145.53 o 
   2  -5  16      786.36     1175.13    191.74 o 
   3  -5  16      195.28      507.65    200.09 o 
   4  -5  16      106.97      237.30    211.22 o 
   5  -5  16       44.81      359.86    336.39 o 
   6  -5  16      153.48     -190.36    367.68 o 
  -5  -4  16       31.46     -352.04    401.58 o 
  -4  -4  16       40.07        7.82    357.25 o 
  -3  -4  16     1235.38     1314.27    380.72 o 
  -2  -4  16      408.01      258.16    252.94 o 
  -1  -4  16       10.72        2.61    312.92 o 
   0  -4  16       14.21      164.28    237.30 o 
   1  -4  16       39.34      168.05    184.65 o 
   2  -4  16     1796.02     2463.81    238.68 o 
   3  -4  16       14.34      231.21    223.02 o 
   4  -4  16       22.12      -21.53    190.46 o 
   5  -4  16      371.26      938.76    312.92 o 
   6  -4  16       22.15      237.30    325.96 o 
  -5  -3  16       51.60     -456.34    396.37 o 
  -4  -3  16      266.65       23.47    281.63 o 
  -3  -3  16      174.51      104.31    375.51 o 
  -2  -3  16      130.32       67.80    250.34 o 
  -1  -3  16        5.69      299.88    271.20 o 
   0  -3  16      916.36      844.89    273.81 o 
   1  -3  16       16.16       86.85    189.06 o 
   2  -3  16        9.86       88.29    194.37 o 
   3  -3  16       13.60       63.02    166.98 o 
   4  -3  16        0.48      153.85    164.11 o 
   5  -3  16       77.00      373.09    233.43 o 
   6  -3  16       30.38      456.34    438.09 o 
  -5  -2  16        8.18     -551.52    367.68 o 
  -4  -2  16     2065.31     2414.71    359.86 o 
  -3  -2  16      102.43      -83.45    281.63 o 
  -2  -2  16      477.02      474.60    279.02 o 
  -1  -2  16      266.03      552.83    276.41 o 
   0  -2  16     1989.04     2998.82    372.90 o 
   1  -2  16      326.44      377.62    230.78 o 
   2  -2  16     2171.44     3022.29    425.05 o 
   3  -2  16      140.12      427.66    333.78 o 
   4  -2  16       36.86     -119.95    307.71 o 
   5  -2  16       17.89     -216.44    375.51 o 
   6  -2  16        3.03      469.38    401.58 o 
  -5  -1  16      620.60      201.83    349.89 o 
  -4  -1  16      102.40     -385.94    398.97 o 
  -3  -1  16      631.94      448.52    383.33 o 
  -2  -1  16      452.16      534.57    292.06 o 
  -1  -1  16      836.06     1275.15    299.88 o 
   0  -1  16     1068.91     1741.93    412.01 o 
   1  -1  16       16.76     -140.81    391.15 o 
   2  -1  16      347.14      448.52    279.02 o 
   3  -1  16     1277.80     1856.66    500.67 o 
   4  -1  16     1151.49     1616.76    435.48 o 
   5  -1  16       42.35        5.22    279.02 o 
   6  -1  16        3.62      286.84    372.90 o 
  -5   0  16       16.91     -125.73    246.55 o 
  -4   0  16      940.54      819.18    365.65 o 
  -3   0  16       46.55      -80.84    265.98 o 
  -2   0  16     2052.90     2787.60    453.74 o 
  -1   0  16      219.69      208.61    294.67 o 
   0   0  16     2542.15     5116.26    516.32 o 
   1   0  16        0.17       96.48    370.29 o 
   2   0  16      144.03      -83.45    359.86 o 
   3   0  16      280.53      -88.66    404.19 o 
   4   0  16     5043.79     4832.02    451.13 o 
   5   0  16        0.55      -41.72    352.04 o 
   6   0  16        3.29       75.62    271.20 o 
   7   0  16        0.05       59.98    427.66 o 
  -5   1  16        3.00     -389.39    293.81 o 
  -4   1  16      858.25      481.68    268.11 o 
  -3   1  16       63.87     -248.71    251.64 o 
  -2   1  16       28.42     -106.91    378.11 o 
  -1   1  16     1617.38     2878.87    477.20 o 
   0   1  16      111.08      427.66    312.92 o 
   1   1  16      190.27      -31.29    398.97 o 
   2   1  16        6.44      143.42    461.56 o 
   3   1  16      599.08      792.73    432.87 o 
   4   1  16       26.46      -54.76    352.04 o 
   5   1  16        0.40      -15.65    255.55 o 
   6   1  16        3.09       80.84    391.15 o 
   7   1  16       26.78      172.11    333.78 o 
  -5   2  16      176.05     -181.24    291.34 o 
  -4   2  16     1587.27     1351.05    363.77 o 
  -3   2  16      891.01     1193.40    321.34 o 
  -2   2  16      873.05      805.77    305.10 o 
  -1   2  16      576.81      756.23    323.35 o 
   0   2  16     1354.33     2166.98    388.54 o 
   1   2  16      279.57      427.66    302.49 o 
   2   2  16     1225.21     1066.54    380.72 o 
   3   2  16        0.54      213.83    284.24 o 
   4   2  16       49.17     -252.94    258.16 o 
   5   2  16      124.23      148.64    362.47 o 
   6   2  16       11.87       15.65    297.27 o 
  -5   3  16       43.36     -111.12    282.93 o 
  -4   3  16     1741.12     1812.21    298.94 o 
  -3   3  16      495.39      410.41    348.22 o 
  -2   3  16      143.86      144.17    318.81 o 
  -1   3  16       12.20      284.24    310.31 o 
   0   3  16     1319.02     1588.07    367.68 o 
   1   3  16        1.08      258.16    425.05 o 
   2   3  16      108.04      177.32    325.96 o 
   3   3  16       19.26     -219.04    273.81 o 
   4   3  16        0.18      -13.04    245.12 o 
   5   3  16       39.67      372.90    380.72 o 
   6   3  16        1.19       28.68    419.84 o 
  -4   4  16       16.51     -323.10    283.56 o 
  -3   4  16       11.73     -259.31    250.84 o 
  -2   4  16       67.92      364.01    312.34 o 
  -1   4  16      562.58      863.14    341.61 o 
   0   4  16       64.20      -73.01    289.45 o 
   1   4  16       52.17     -146.03    508.50 o 
   2   4  16      806.23      920.51    346.82 o 
   3   4  16        0.50      172.11    268.59 o 
   4   4  16       19.98      -54.76    247.73 o 
   5   4  16      143.70      122.56    284.24 o 
   6   4  16        0.67       67.80    451.13 o 
  -4   5  16        0.46     -323.47    241.59 o 
  -3   5  16      264.36      445.91    445.91 o 
  -2   5  16      175.22      115.09    256.14 o 
  -1   5  16       12.86     -474.60    435.48 o 
   0   5  16        8.60      122.56    425.05 o 
   1   5  16     1326.95     1770.61    443.30 o 
   2   5  16       26.18       36.51    276.41 o 
   3   5  16      587.05      466.77    354.64 o 
   4   5  16      120.53      208.61    359.86 o 
   5   5  16        8.47      159.07    396.37 o 
   6   5  16        3.12      104.31    482.42 o 
  -4   6  16       55.53      299.88    498.07 o 
  -3   6  16       70.50       -1.25    234.35 o 
  -2   6  16     1962.93     2439.19    338.48 o 
  -1   6  16        5.12      108.10    330.51 o 
   0   6  16      159.84       52.15    312.92 o 
   1   6  16      131.96      586.73    479.81 o 
   2   6  16      153.48      211.22    299.88 o 
   3   6  16      304.38      148.64    263.38 o 
   4   6  16      450.64      302.49    294.67 o 
   5   6  16       19.00      477.20    425.05 o 
   6   6  16        1.78     -265.98    511.10 o 
  -3   7  16      267.75       91.27    487.63 o 
  -2   7  16     1870.66     2430.93    331.06 o 
  -1   7  16      387.56      537.61    297.87 o 
   0   7  16      468.38      503.28    310.31 o 
   1   7  16        7.76      -96.48    464.17 o 
   2   7  16     1100.47      847.49    323.35 o 
   3   7  16      311.60      398.97    276.41 o 
   4   7  16      194.83     -268.59    367.68 o 
   5   7  16       53.43      482.42    458.95 o 
  -3   8  16       60.79      224.26    490.24 o 
  -2   8  16       99.04     -146.03    542.40 o 
  -1   8  16      181.24      436.60    356.33 o 
   0   8  16      221.03      166.89    284.24 o 
   1   8  16       88.44      323.35    469.38 o 
   2   8  16     1483.69     1069.15    333.78 o 
   3   8  16        9.47      -13.04    354.64 o 
   4   8  16        4.48      -52.15    401.58 o 
   5   8  16       66.62      323.35    362.47 o 
  -2   9  16       13.58      662.35    534.57 o 
  -1   9  16      310.10      301.24    329.46 o 
   0   9  16      339.25      500.67    451.13 o 
   1   9  16      827.78     1011.78    383.33 o 
   2   9  16      585.06      127.78    375.51 o 
   3   9  16        0.18      112.13    279.02 o 
   4   9  16       57.10      458.95    427.66 o 
   0  10  16        3.16      487.63    443.30 o 
   1  10  16      494.80      598.37    247.27 o 
   2  10  16        1.80      255.55    388.54 o 
   3  10  16       26.00     -352.04    375.51 o 
   0  -9  17        2.42     -195.58    179.93 o 
   2  -9  17      212.57      156.46    323.35 o 
  -2  -8  17       84.11     -101.70    221.65 o 
  -1  -8  17        4.72     -378.11    271.20 o 
   0  -8  17       85.87      -41.72    281.63 o 
   1  -8  17      261.09       59.98    250.34 o 
   2  -8  17       50.33      -73.01    208.61 o 
   3  -8  17      224.93      284.24    310.31 o 
  -3  -7  17      505.25      357.25    265.98 o 
  -2  -7  17      636.17      466.77    331.17 o 
  -1  -7  17      140.44      135.60    320.74 o 
   0  -7  17      129.68     -161.68    265.98 o 
   1  -7  17        0.25     -260.77    179.93 o 
   2  -7  17      876.73      840.41    185.29 o 
   3  -7  17       96.80      161.68    208.61 o 
   4  -7  17       12.55     -119.95    213.83 o 
  -3  -6  17        0.11     -172.11    237.30 o 
  -2  -6  17      327.69     -151.25    323.35 o 
  -1  -6  17      347.12       62.58    224.26 o 
   0  -6  17       92.40      190.36    284.24 o 
   1  -6  17      408.41      503.28    318.14 o 
   2  -6  17      482.00      558.04    168.79 o 
   3  -6  17        1.72      101.70    192.97 o 
   4  -6  17       45.07      -20.86    292.06 o 
   5  -6  17      129.11      140.81    339.00 o 
  -4  -5  17      369.15       75.62    367.68 o 
  -3  -5  17       31.04     -119.95    255.55 o 
  -2  -5  17       39.93       23.47    271.20 o 
  -1  -5  17     1836.90     1752.36    299.88 o 
   0  -5  17        4.77     -138.21    310.31 o 
   1  -5  17      360.41      351.72    160.37 o 
   2  -5  17      644.80      863.49    166.51 o 
   3  -5  17        0.67       52.36    202.66 o 
   4  -5  17      300.90      542.40    318.14 o 
   5  -5  17      128.62      312.92    265.98 o 
  -4  -4  17       46.28     -320.74    271.20 o 
  -3  -4  17      340.46      325.96    286.84 o 
  -2  -4  17       23.92     -190.36    245.12 o 
  -1  -4  17       58.70       73.01    237.30 o 
   0  -4  17       52.32      325.96    325.96 o 
   1  -4  17      497.59      650.79    184.51 o 
   2  -4  17      183.51      358.24    204.88 o 
   3  -4  17      157.67      226.82    186.36 o 
   4  -4  17       10.75      293.88    240.37 o 
   5  -4  17        6.36      151.25    396.37 o 
  -4  -3  17      114.38       39.12    294.67 o 
  -3  -3  17     2033.44     2117.43    469.38 o 
  -2  -3  17        0.21      -41.72    263.38 o 
  -1  -3  17       89.93      323.35    370.29 o 
   0  -3  17      664.41     1129.12    286.84 o 
   1  -3  17     1405.08     2456.73    224.09 o 
   2  -3  17        3.25      109.22    181.56 o 
   3  -3  17      360.11      804.21    226.84 o 
   4  -3  17       50.88      236.24    178.74 o 
   5  -3  17        7.17      583.32    298.68 o 
   6  -3  17        2.53      119.95    440.70 o 
  -4  -2  17      350.47     -132.99    398.97 o 
  -3  -2  17      183.46      -78.23    297.27 o 
  -2  -2  17      762.54      930.94    302.49 o 
  -1  -2  17       27.57      101.70    365.07 o 
   0  -2  17      681.15     1076.97    310.31 o 
   1  -2  17      227.46      440.63    415.92 o 
   2  -2  17       32.36      258.58    198.18 o 
   3  -2  17      106.77      206.01    352.04 o 
   4  -2  17       44.50      114.74    396.37 o 
   5  -2  17        0.47       88.66    307.71 o 
   6  -2  17        1.47      550.84    289.43 o 
  -4  -1  17       64.13     -614.11    409.40 o 
  -3  -1  17      632.60      589.33    414.62 o 
  -2  -1  17      511.55     1063.93    443.30 o 
  -1  -1  17     2017.84     3650.74    474.60 o 
   0  -1  17       23.34     -232.08    271.20 o 
   1  -1  17       11.04     -143.42    276.41 o 
   2  -1  17      170.78      474.60    276.41 o 
   3  -1  17        7.93      -80.84    250.34 o 
   4  -1  17      146.65       86.05    315.53 o 
   5  -1  17      320.76      448.52    417.23 o 
   6  -1  17        4.79       28.68    312.92 o 
  -4   0  17      314.01     -513.71    419.84 o 
  -3   0  17      249.41     -427.66    383.33 o 
  -2   0  17       37.06      125.17    307.71 o 
  -1   0  17        1.92       54.76    294.67 o 
   0   0  17       17.59      148.64    281.63 o 
   1   0  17        0.07      305.10    320.74 o 
   2   0  17       15.04      143.42    286.84 o 
   3   0  17       42.05       49.55    325.96 o 
   4   0  17       17.27       80.84    289.45 o 
   5   0  17       33.24      164.28    401.58 o 
   6   0  17       47.61      234.69    318.14 o 
  -4   1  17        2.59       48.96    505.89 o 
  -3   1  17       53.42     -221.65    404.19 o 
  -2   1  17      228.76      435.48    318.14 o 
  -1   1  17     2549.13     4761.61    555.43 o 
   0   1  17      331.03      200.79    427.66 o 
   1   1  17        9.77      -20.86    391.15 o 
   2   1  17        5.11     -109.52    260.77 o 
   3   1  17      488.27      584.12    339.00 o 
   4   1  17      484.69      -10.43    292.06 o 
   5   1  17      538.63      990.92    333.78 o 
   6   1  17        0.07      279.02    414.62 o 
  -4   2  17      133.84     -308.64    312.65 o 
  -3   2  17        5.85       78.75    380.72 o 
  -2   2  17      272.72      466.77    315.53 o 
  -1   2  17      291.61      604.98    445.91 o 
   0   2  17     2632.17     3387.37    453.74 o 
   1   2  17        4.79       41.72    292.06 o 
   2   2  17       91.61     -425.05    466.77 o 
   3   2  17        0.87      -52.15    310.31 o 
   4   2  17      268.43      271.20    307.71 o 
   5   2  17        5.64     -151.25    365.07 o 
   6   2  17        3.27     -109.52    414.62 o 
  -4   3  17       80.12     -217.06    241.69 o 
  -3   3  17     1035.54     1301.79    319.43 o 
  -2   3  17        9.07      -80.84    299.88 o 
  -1   3  17       48.41      169.50    427.66 o 
   0   3  17      122.34      331.17    357.25 o 
   1   3  17     1417.25     1700.20    365.07 o 
   2   3  17      210.63      151.25    485.03 o 
   3   3  17      724.79     1170.85    482.42 o 
   4   3  17      350.51      352.04    292.06 o 
   5   3  17       45.84      198.18    388.54 o 
   6   3  17       47.67      185.14    448.52 o 
  -4   4  17      136.17      -57.23    244.20 o 
  -3   4  17     1170.66     1526.50    388.39 o 
  -2   4  17       89.34       73.81    376.18 o 
  -1   4  17      342.01      972.66    471.99 o 
   0   4  17       30.77      190.36    320.74 o 
   1   4  17      508.71      698.86    315.53 o 
   2   4  17        0.72      -86.05    474.60 o 
   3   4  17       96.79     -252.94    289.45 o 
   4   4  17      354.07      597.16    302.49 o 
   5   4  17       49.66       18.25    305.10 o 
   6   4  17        3.21      -67.80    336.39 o 
  -3   5  17        0.69     -243.39    307.04 o 
  -2   5  17      112.21     -101.83    263.77 o 
  -1   5  17     2785.99     3632.49    453.74 o 
   0   5  17       43.90      169.50    435.48 o 
   1   5  17       81.91      114.74    505.89 o 
   2   5  17      773.89     1063.93    396.37 o 
   3   5  17      299.51      -59.98    388.54 o 
   4   5  17      264.24      307.71    378.11 o 
   5   5  17      296.53      260.77    419.84 o 
  -3   6  17       35.25     -243.54    327.63 o 
  -2   6  17      157.35      232.59    289.45 o 
  -1   6  17     1645.37     2459.04    417.23 o 
   0   6  17      203.39      146.03    320.74 o 
   1   6  17      849.97      704.07    391.15 o 
   2   6  17      507.74       52.15    485.03 o 
   3   6  17      394.42      458.95    305.10 o 
   4   6  17       68.20      331.17    393.76 o 
   5   6  17      120.92       70.41    435.48 o 
  -2   7  17       53.36      456.40    327.83 o 
  -1   7  17       21.13       15.65    339.00 o 
   0   7  17      198.43      268.59    328.57 o 
   1   7  17       90.55      239.91    396.37 o 
   2   7  17        0.59      659.74    500.67 o 
   3   7  17      420.40      638.88    323.35 o 
   4   7  17       98.87      250.34    414.62 o 
  -2   8  17      266.19      644.10    646.70 o 
  -1   8  17      216.31      761.99    399.36 o 
   0   8  17       47.32     -380.72    419.84 o 
   1   8  17      188.50      568.47    524.14 o 
   2   8  17      257.09      219.04    318.14 o 
   3   8  17      365.40      425.05    396.37 o 
   4   8  17       18.75      213.83    430.27 o 
  -1   9  17       23.97      806.33    348.47 o 
   0   9  17      671.21      996.13    443.30 o 
   1   9  17      518.42      839.67    516.32 o 
   2   9  17      124.45      365.07    435.48 o 
   3   9  17       10.28     -286.84    286.84 o 
   0  -8  18      105.55     -114.74    302.49 o 
   1  -8  18      121.38      117.35    206.01 o 
   2  -8  18        4.46      -59.98    302.49 o 
  -1  -7  18      114.07     -362.47    331.17 o 
   0  -7  18      209.04      119.95    299.88 o 
   1  -7  18       10.07     -336.39    271.20 o 
   2  -7  18        0.16     -101.58    204.65 o 
   3  -7  18       29.55      -44.33    292.06 o 
  -2  -6  18      332.28      -39.12    341.61 o 
  -1  -6  18      207.86       83.45    247.73 o 
   0  -6  18      897.83     1165.63    339.00 o 
   1  -6  18        8.61      -18.25    315.53 o 
   2  -6  18        4.87      135.41    200.35 o 
   3  -6  18        8.57      284.24    292.06 o 
   4  -6  18       23.76       41.72    229.48 o 
  -3  -5  18        2.13     -312.92    255.55 o 
  -2  -5  18      267.48       91.27    284.24 o 
  -1  -5  18        0.03     -346.82    312.92 o 
   0  -5  18        0.14        2.61    237.30 o 
   1  -5  18      261.20      208.61    315.53 o 
   2  -5  18       12.13       46.41    180.25 o 
   3  -5  18       25.89      267.42    163.83 o 
   4  -5  18      186.19      284.24    325.96 o 
  -3  -4  18        0.73     -224.26    279.02 o 
  -2  -4  18       83.68      263.38    292.06 o 
  -1  -4  18      778.55      722.33    286.84 o 
   0  -4  18       26.17       67.80    354.64 o 
   1  -4  18       54.25      146.03    346.82 o 
   2  -4  18      229.55      626.58    196.32 o 
   3  -4  18       68.22      241.92    169.09 o 
   4  -4  18      191.30      657.28    263.37 o 
   5  -4  18        7.82     -117.35    289.45 o 
  -3  -3  18      125.24     -148.64    425.05 o 
  -2  -3  18      454.94      425.05    385.94 o 
  -1  -3  18      337.41      604.98    307.71 o 
   0  -3  18        0.25      -28.68    255.55 o 
   1  -3  18        7.60       88.66    286.84 o 
   2  -3  18      132.90      384.51    228.64 o 
   3  -3  18        0.39      299.28    279.02 o 
   4  -3  18       27.93      177.84    242.47 o 
   5  -3  18        6.10      275.67    340.30 o 
  -3  -2  18       16.11     -315.53    297.27 o 
  -2  -2  18     2128.96     2936.24    477.20 o 
  -1  -2  18      144.67      516.32    315.53 o 
   0  -2  18      203.69      146.03    281.63 o 
   1  -2  18      210.86      675.39    383.33 o 
   2  -2  18      746.24     1755.55    289.45 o 
   3  -2  18      149.41      389.20    448.52 o 
   4  -2  18      189.28      478.40    231.55 o 
   5  -2  18       47.80      427.28    335.09 o 
  -4  -1  18       49.92     -644.10    440.70 o 
  -3  -1  18      700.97      902.26    354.64 o 
  -2  -1  18       60.29       -2.61    297.27 o 
  -1  -1  18      538.04     1108.26    414.62 o 
   0  -1  18        4.30      -41.72    297.27 o 
   1  -1  18      117.15      531.97    417.23 o 
   2  -1  18      144.30      -18.25    370.29 o 
   3  -1  18       17.44      -46.94    344.21 o 
   4  -1  18       11.64      -75.62    427.66 o 
   5  -1  18      126.49      524.14    425.05 o 
  -4   0  18      312.33     -138.21    352.04 o 
  -3   0  18        6.04     -271.20    297.27 o 
  -2   0  18      490.96      740.58    359.86 o 
  -1   0  18        7.17      148.64    305.10 o 
   0   0  18     1217.86     1246.47    336.39 o 
   1   0  18      103.04      320.74    315.53 o 
   2   0  18      949.21     1457.69    331.17 o 
   3   0  18        1.73       41.72    370.29 o 
   4   0  18      299.74      357.25    427.66 o 
   5   0  18       93.00      498.07    430.27 o 
  -4   1  18       72.64       10.43    341.61 o 
  -3   1  18       82.03       26.08    310.31 o 
  -2   1  18      633.26     1447.26    380.72 o 
  -1   1  18        0.94      352.04    456.34 o 
   0   1  18        0.13      -31.29    305.10 o 
   1   1  18      707.50      915.29    346.82 o 
   2   1  18       95.83      325.96    297.27 o 
   3   1  18        2.34     -109.52    469.38 o 
   4   1  18       31.76        7.82    307.71 o 
   5   1  18       40.20     -132.99    318.14 o 
  -3   2  18      101.17       33.90    312.92 o 
  -2   2  18     1150.03     2093.96    393.76 o 
  -1   2  18      466.08      876.18    485.03 o 
   0   2  18      399.17      638.88    485.03 o 
   1   2  18      168.54      568.47    328.57 o 
   2   2  18      613.37     1136.95    320.74 o 
   3   2  18       86.20      114.74    445.91 o 
   4   2  18      164.33      106.91    419.84 o 
   5   2  18       13.64     -130.38    414.62 o 
  -3   3  18      103.36      133.74    307.34 o 
  -2   3  18     1589.86     2339.08    398.97 o 
  -1   3  18      747.30     1037.85    469.38 o 
   0   3  18      258.71      524.14    505.89 o 
   1   3  18       41.27      490.24    331.17 o 
   2   3  18      217.08      260.77    339.00 o 
   3   3  18       14.61     -159.07    430.27 o 
   4   3  18       54.31      -18.25    422.44 o 
   5   3  18       31.95      122.56    414.62 o 
  -3   4  18       10.63      -67.37    348.71 o 
  -2   4  18       21.58      153.85    456.34 o 
  -1   4  18        1.45      146.03    323.35 o 
   0   4  18      478.85      594.55    372.90 o 
   1   4  18      151.13      388.54    333.78 o 
   2   4  18       10.95     -109.52    385.94 o 
   3   4  18      119.42        7.82    456.34 o 
   4   4  18      468.35      529.36    339.00 o 
   5   4  18        1.04      -83.45    310.31 o 
  -3   5  18       15.63      254.83    384.70 o 
  -2   5  18      102.46      894.43    487.63 o 
  -1   5  18      400.76      792.73    487.63 o 
   0   5  18       89.94      453.74    456.34 o 
   1   5  18        8.12       78.23    435.48 o 
   2   5  18      185.45      200.79    503.28 o 
   3   5  18      628.34      448.52    339.00 o 
   4   5  18       35.05      346.82    422.44 o 
   5   5  18       89.23      232.08    440.70 o 
  -2   6  18      338.87      680.34    379.00 o 
  -1   6  18      149.62       31.29    469.38 o 
   0   6  18      939.63      993.52    357.25 o 
   1   6  18       29.10      268.59    479.81 o 
   2   6  18        1.63      130.38    495.46 o 
   3   6  18       24.72       91.27    331.17 o 
   4   6  18       13.69      127.78    315.53 o 
  -1   7  18      234.15       52.15    482.42 o 
   0   7  18     1412.65     1796.69    383.33 o 
   1   7  18       99.73      132.99    521.53 o 
   2   7  18       39.85      273.81    495.46 o 
   3   7  18      114.31      232.08    339.00 o 
   0   8  18      147.91      346.82    466.77 o 
   1   8  18        0.93      385.94    560.65 o 
   2   8  18      261.24      925.72    547.61 o 
  -1  -6  19       20.19       99.09    276.41 o 
   0  -6  19       79.59        5.22    237.30 o 
   1  -6  19      404.54      555.43    265.98 o 
   2  -6  19        0.01      234.69    302.49 o 
  -2  -5  19      231.40      550.22    417.23 o 
  -1  -5  19        2.37     -213.83    255.55 o 
   0  -5  19       23.27      135.60    354.64 o 
   1  -5  19      756.48      743.19    281.63 o 
   2  -5  19        3.00      168.33    164.68 o 
   3  -5  19       79.59      291.64    229.94 o 
  -2  -4  19        2.72     -242.51    388.54 o 
  -1  -4  19      237.70      286.84    273.81 o 
   0  -4  19        0.03      122.56    289.45 o 
   1  -4  19       14.77      242.51    359.86 o 
   2  -4  19       71.87      281.14    208.86 o 
   3  -4  19      125.45      494.04    242.64 o 
   4  -4  19      125.74      527.94    333.78 o 
  -2  -3  19      213.63      130.38    286.84 o 
  -1  -3  19     1164.04     1642.83    341.61 o 
   0  -3  19        0.11      336.39    284.24 o 
   1  -3  19      168.05     -284.24    273.81 o 
   2  -3  19      363.33      831.68    188.92 o 
   3  -3  19      379.17      752.19    230.78 o 
   4  -3  19        1.30      354.14    255.26 o 
  -3  -2  19        5.87     -558.04    417.23 o 
  -2  -2  19      671.29      680.60    325.96 o 
  -1  -2  19       69.97       54.76    323.35 o 
   0  -2  19      194.73      315.53    302.49 o 
   1  -2  19       73.74       49.55    281.63 o 
   2  -2  19      184.06      706.15    312.92 o 
   3  -2  19       54.62      261.37    206.44 o 
   4  -2  19       11.10      165.36    201.14 o 
  -3  -1  19       55.07      -99.09    448.52 o 
  -2  -1  19       31.85     -396.37    297.27 o 
  -1  -1  19      601.46      826.63    438.09 o 
   0  -1  19      143.91      242.51    320.74 o 
   1  -1  19      451.00      646.70    305.10 o 
   2  -1  19       60.47      106.91    412.01 o 
   3  -1  19        3.52       33.90    372.90 o 
   4  -1  19       71.04      268.59    252.94 o 
   5  -1  19       13.29       83.45    339.00 o 
  -3   0  19        0.38     -198.18    443.30 o 
  -2   0  19      241.56      531.97    490.24 o 
  -1   0  19      129.70      177.32    318.14 o 
   0   0  19       41.58       62.58    425.05 o 
   1   0  19       58.01      393.76    438.09 o 
   2   0  19       65.89      203.40    297.27 o 
   3   0  19        0.06      276.41    365.07 o 
   4   0  19        5.67       78.23    336.39 o 
   5   0  19       17.83      -15.65    315.53 o 
  -3   1  19      819.67     1001.35    482.42 o 
  -2   1  19        5.43      109.52    461.56 o 
  -1   1  19        3.79       31.29    328.57 o 
   0   1  19      533.46      972.66    451.13 o 
   1   1  19      885.50     1715.85    401.58 o 
   2   1  19        3.41       -2.61    391.15 o 
   3   1  19       14.11      161.68    284.24 o 
   4   1  19        0.99     -146.03    430.27 o 
   5   1  19       59.73       18.25    419.84 o 
  -3   2  19      109.26      208.61    336.39 o 
  -2   2  19      443.95      216.44    341.61 o 
  -1   2  19        2.13      -41.72    344.21 o 
   0   2  19      568.40     1056.11    362.47 o 
   1   2  19      185.06      482.42    346.82 o 
   2   2  19      611.56      385.94    320.74 o 
   3   2  19       12.28      221.65    352.04 o 
   4   2  19       30.56      -13.04    419.84 o 
   5   2  19        2.55      325.96    479.81 o 
  -2   3  19       85.49      487.63    344.21 o 
  -1   3  19      606.45     1048.28    388.54 o 
   0   3  19       14.07      265.98    485.03 o 
   1   3  19      203.48      263.38    320.74 o 
   2   3  19       61.28      265.98    297.27 o 
   3   3  19      417.92      503.28    375.51 o 
   4   3  19      156.19      148.64    443.30 o 
  -2   4  19      129.59      -15.65    464.17 o 
  -1   4  19      419.47      850.10    479.81 o 
   0   4  19      182.49      837.06    521.53 o 
   1   4  19       22.57       -7.82    323.35 o 
   2   4  19        0.83     -406.80    490.24 o 
   3   4  19       96.83       57.37    346.82 o 
   4   4  19       66.35      691.03    477.20 o 
  -2   5  19        0.22      117.35    471.99 o 
  -1   5  19      156.21       20.86    339.00 o 
   0   5  19      169.46      260.77    492.85 o 
   1   5  19     1129.76     1468.12    391.15 o 
   2   5  19       15.27      185.14    393.76 o 
   3   5  19       28.05      190.36    357.25 o 
   4   5  19      197.27      425.05    370.29 o 
  -1   6  19       10.18      250.34    339.00 o 
   0   6  19      155.58      524.14    375.51 o 
   1   6  19      951.02     1298.62    469.38 o 
   2   6  19       15.72      485.03    412.01 o 
   3   6  19       14.42      195.58    508.50 o 
   1   7  19       12.89      -91.27    438.09 o 
   2   7  19       11.55      417.23    409.40 o 
   1  -5  20        5.33      192.97    279.02 o 
   0  -4  20      178.84      255.55    305.10 o 
   1  -4  20      181.25      229.48    367.68 o 
   2  -4  20        3.31       39.12    375.51 o 
  -1  -3  20      142.29      396.37    427.66 o 
   0  -3  20      127.41      206.01    294.67 o 
   1  -3  20      118.75      359.86    409.40 o 
   2  -3  20        5.72     -106.91    354.64 o 
   3  -3  20        0.34      205.68    218.92 o 
  -1  -2  20       73.29      -75.62    315.53 o 
   0  -2  20     1331.02     1856.66    362.47 o 
   1  -2  20       87.21      362.47    412.01 o 
   2  -2  20        4.60      505.89    388.54 o 
   3  -2  20       45.17      696.73    431.57 o 
  -2  -1  20      102.25       20.86    448.52 o 
  -1  -1  20      277.04      717.11    451.13 o 
   0  -1  20       71.25      268.59    432.87 o 
   1  -1  20      405.71      928.33    427.66 o 
   2  -1  20      118.70      299.88    427.66 o 
   3  -1  20       27.27      190.36    375.51 o 
  -2   0  20      534.69      912.69    505.89 o 
  -1   0  20        0.15        2.61    318.14 o 
   0   0  20      288.80      195.58    341.61 o 
   1   0  20       46.72      213.83    315.53 o 
   2   0  20      383.44      928.33    349.43 o 
   3   0  20       27.83      138.21    273.81 o 
   4   0  20       73.09      539.79    401.58 o 
  -2   1  20       45.84       41.72    492.85 o 
  -1   1  20      146.69      156.46    339.00 o 
   0   1  20      137.88      771.87    354.64 o 
   1   1  20      136.20      641.49    341.61 o 
   2   1  20        0.64      109.52    398.97 o 
   3   1  20       52.57      237.30    365.07 o 
   4   1  20        9.22      208.61    352.04 o 
  -1   2  20       41.24      174.71    359.86 o 
   0   2  20      496.64     1061.32    365.07 o 
   1   2  20      202.64      529.36    370.29 o 
   2   2  20      110.63      310.31    320.74 o 
   3   2  20       25.50      153.85    286.84 o 
  -1   3  20       96.72      957.02    521.53 o 
   0   3  20      450.18      933.55    378.11 o 
   1   3  20      255.28      425.05    359.86 o 
   2   3  20       41.06      174.71    412.01 o 
   3   3  20       15.03      422.44    508.50 o 
  -1   4  20        5.67     -164.28    352.04 o 
   0   4  20        8.91      505.89    505.89 o 
   1   4  20        2.88      352.04    453.74 o 
   2   4  20      365.14      722.33    438.09 o 
   3   4  20       19.96      252.94    380.72 o 
   0   5  20      146.93      740.58    393.76 o 
   1   5  20      422.68      850.10    367.68 o 
   2   5  20       97.27       96.48    461.56 o 
   1  -1  21      257.63      662.35    425.05 o 
   0   0  21       24.34      156.46    453.74 o 
   1   0  21       30.03      453.74    310.31 o 
   2   0  21       36.55      112.13    451.13 o 
   1   1  21       26.15      323.35    443.30 o 
                                                 
